# Supplementary material for: Comparative Transcriptomics Reveals Important Genes Underlying Heat-Tolerant Sterility in Photo-Thermo-Sensitive Male Sterile Wheat in Seed Production Environments
Source: Biomolecules. 2026 Feb 28;16(3):368. doi: 10.3390/biom16030368 (PMC13024202; doi:10.3390/biom16030368)
Supplement: Supplementary file 1 [file biomolecules-16-00368-s001.zip]

Archive with 3 entries (3 files):
- Figure S1.pdf
- Figure S2.pdf
- Supplementary tables S1-S7.xlsx
