# Supplementary material for: Comparative Transcriptomics Reveals Important Genes Underlying Heat-Tolerant Sterility in Photo-Thermo-Sensitive Male Sterile Wheat in Seed Production Environments
Source: Biomolecules. 2026 Feb 28;16(3):368. doi: 10.3390/biom16030368 (PMC13024202; doi:10.3390/biom16030368)
Supplement: Supplementary file 1 [file biomolecules-16-00368-s001.zip › Supplementary tables S1-S7.xlsx]

## Sheet: S1
									Table S1. Heat and control conditions for the sterile lines.
										Temperature of different time/℃
									Treatment	22：00－2：00	2：00－6：00	6：00－10：00	10：00－14：00	14：00－18：00	18：00－22：00	Lighting time	Humidity/%
									CK (12h 12℃)	7	10	14	17	14	10	6：00－18：00	70
									Heat (12h 23℃)	18	21	25	28	25	21	6：00－18：00	70

## Sheet: S2
			Table S2. Primer sequences for RT-qPCR.
			Genes	Forward primer sequence (5'-3')	Reverse primer sequence (5'-3')
			TraesCS1A02G075000	TGAGGTCATGGTTGATGGATGG	GTGGGTTAACTACTGCGAC
			TraesCS5D02G548700	AGACCATACAGTATCTGGTTGG	CAGTGTTGCCGTGAGATATG
			TraesCS4D02G102600	TCTACAACGACACCAGCAC	ATGCTGCCCATCTTCACC
			TraesCS5B02G170600	AGAGTTGCTCTTGTGCTG	GATGTAACCTCATCTGTCCAC
			TraesCS5D02G131500	TCTGGTGCAGAGGTGGAAC	AGGAACAACCGGTAACTGC
			TraesCS2D02G381900	AGAGGTGTCCAGGTAATCATG	TGTGGTGTTTCATCACTGGAG
			TraesCS2D02G382300	AGTGGATGCTGCTGTACATGC	GATGAACTCGAAGAGACTAC
			TraesCS5D02G303000	ACAGAGTGGAGTTCCTGC	AACACGTCCAGGAACGACCAC
			TraesCS7B02G029100	ATACGCGGTCACCTACGAG	AGTAGTATCTTGAGCCGTC
			TaActin	GTCGGGATCTCACGGACTC	CATAATCAAGGGCAACATAC

## Sheet: S3
		Table S3. Summary statistics of RNA-seq data from sterile lines under control and heat treatment conditions.
		Sample	Clean Reads(M)	Clean Bases(G)	Q20(%)	Q30(%)	GC(%)	Total Mapped(%)	Unique Mapped(%)
		BS1453-CK-1	69.82	10.45	97.44	92.46	53.67	97.2	92.16
		BS1453-CK-2	77.99	11.67	97.69	93.18	53.28	97.22	91.87
		BS1453-CK-3	68.29	10.22	97.61	92.93	52.95	97.13	91.25
		BS1453-H-1	73	10.92	97.67	93.02	53.09	97.09	91.59
		BS1453-H-2	78.31	11.71	97.73	93.31	53.41	97.05	91.09
		BS1453-H-3	75.73	11.33	97.66	93.04	53.55	97.44	92.43
		BS166-CK-1	70.46	10.54	98.78	96.4	52	93.83	86.39
		BS166-CK-2	65.43	9.79	98.78	96.41	51.97	94.53	85.6
		BS166-CK-3	68.97	10.32	97.63	92.91	53.22	97.63	92.79
		BS166-H-1	72.46	10.82	98.85	96.62	52.09	96.27	88.14
		BS166-H-2	71.26	10.65	98.79	96.42	52.43	97.44	87.34
		BS166-H-3	68.95	10.31	98.76	96.33	52.2	95.97	85.93
		BS192-CK-1	70.9	10.6	97.35	92.23	53.7	97.46	92.48
		BS192-CK-2	68.51	10.25	97.58	92.86	53.49	97.3	92.16
		BS192-CK-3	79.49	11.89	97.14	91.89	53.62	97.39	92.49
		BS192-H-1	73.66	11.02	97.7	93.16	53.03	97.61	92.21
		BS192-H-2	68.06	10.18	97.67	93.15	53.76	97.45	92.25
		BS192-H-3	76.46	11.43	97.71	93.22	53.11	97.61	92.64
		BS294-CK-1	73.72	11.03	97.51	92.67	53.68	97.42	92.2
		BS294-CK-2	68.6	10.26	97.61	92.85	53.63	97.3	92.18
		BS294-CK-3	73.47	10.99	97.64	92.98	53.42	97.13	92.29
		BS294-H-1	71.15	10.65	97.73	93.26	53.51	97.32	91.56
		BS294-H-2	68.99	10.33	97.51	92.46	53.37	97.1	92.01
		BS294-H-3	74.66	11.17	97.62	93.01	54.14	97.32	92.49
		M: Millions; G: Giga bases

## Sheet: S4
Table S4. Unique DEGs in BS294-H vs. BS166-H.
GeneID	BS294-H-Count	BS166-H-Count	log2FoldChange	Pvalue	Padj	Up/Down-Regulation(BS166-H/BS294-H)	Pathway	GO Component	GO Function	GO Process	Blast nr
TraesCS2D02G085700	51;40;56	4;4;18	-2.26072	0.0001206	0.00102464	Down	-	-	-	-	gi|475544634|gb|EMT10363.1|/2.1e-44/Isoflavone reductase-like protein [Aegilops tauschii]
TraesCS2D02G180500	894;1028;1418	409;338;569	-1.11292	1.58668e-08	2.70121e-07	Down	-	GO:0005737//cytoplasm	GO:0046914//transition metal ion binding	GO:0030001//metal ion transport;GO:0046916//cellular transition metal ion homeostasis	gi|326512316|dbj|BAJ99513.1|/6.8e-98/predicted protein [Hordeum vulgare subsp. vulgare]
TraesCS3D02G523500	66;35;30	12;13;15	-1.4947	0.00351818	0.0195198	Down	-	-	-	-	gi|475525783|gb|EMT07208.1|/9.2e-189/hypothetical protein F775_13991 [Aegilops tauschii]
TraesCS2A02G554600	24;17;9	3;0;0	-3.85521	0.00124861	0.00805034	Down	-	-	-	-	gi|475580252|gb|EMT18547.1|/2.5e-190/hypothetical protein F775_04849 [Aegilops tauschii]
TraesCS6D02G061800	41;76;76	8;7;7	-2.9144	1.11495e-08	1.94017e-07	Down	-	GO:0016021//integral component of membrane	GO:0015079//potassium ion transmembrane transporter activity	GO:0071805//potassium ion transmembrane transport	gi|326522360|dbj|BAK07642.1|/0.0e+00/predicted protein [Hordeum vulgare subsp. vulgare]
TraesCS7B02G433600	17;11;12	4;0;0	-3.11293	0.00822368	0.0395989	Down	-	-	-	-	gi|475567622|gb|EMT15312.1|/5.7e-132/hypothetical protein F775_18603 [Aegilops tauschii]
TraesCS4D02G346500	38;20;12	0;0;0	-6.77574	1.3283e-06	1.67645e-05	Down	ko04075//Plant hormone signal transduction	GO:0016021//integral component of membrane	GO:0022857//transmembrane transporter activity	GO:0055085//transmembrane transport	gi|475592090|gb|EMT21981.1|/2.0e-173/hypothetical protein F775_15226 [Aegilops tauschii]//gi|475592090|gb|EMT21981.1|/5.2e-166/hypothetical protein F775_15226 [Aegilops tauschii]
TraesCS7B02G232400	693;679;984	261;244;335	-1.26	1.47184e-12	3.90193e-11	Down	ko01100//Metabolic pathways;ko01110//Biosynthesis of secondary metabolites;ko00940//Phenylpropanoid biosynthesis	-	GO:0008270//zinc ion binding;GO:0016491//oxidoreductase activity	GO:0055114//oxidation-reduction process	gi|475619029|gb|EMT30636.1|/1.1e-203/Putative cinnamyl alcohol dehydrogenase 5 [Aegilops tauschii]
TraesCS2D02G473400	349;656;334	846;905;804	1.14047	8.76829e-08	1.3443e-06	Up	-	-	GO:0043531//ADP binding	-	gi|475573028|gb|EMT16636.1|/1.1e-276/Putative disease resistance protein RGA4 [Aegilops tauschii]//gi|475573028|gb|EMT16636.1|/1.2e-189/Putative disease resistance protein RGA4 [Aegilops tauschii]//gi|475573028|gb|EMT16636.1|/5.5e-276/Putative disease resistance protein RGA4 [Aegilops tauschii]
TraesCS6A02G388600	21;16;31	0;2;0	-4.86735	8.85918e-05	0.00077424	Down	-	GO:0016021//integral component of membrane	-	-	gi|475570846|gb|EMT16128.1|/7.5e-118/hypothetical protein F775_19787 [Aegilops tauschii]
TraesCS6A02G333400	6;9;13	0;0;0	-5.44081	0.000775747	0.00533998	Down	ko00051//Fructose and mannose metabolism	-	GO:0016985//mannan endo-1,4-beta-mannosidase activity	GO:0046355//mannan catabolic process	gi|326531300|dbj|BAK05001.1|/3.7e-203/predicted protein [Hordeum vulgare subsp. vulgare]
TraesCS1A02G037700	50;51;41	94;111;52	1.06281	0.00177992	0.0109411	Up	ko01100//Metabolic pathways;ko01110//Biosynthesis of secondary metabolites;ko00940//Phenylpropanoid biosynthesis;ko00360//Phenylalanine metabolism	GO:0005737//cytoplasm	GO:0045548//phenylalanine ammonia-lyase activity	GO:0006559//L-phenylalanine catabolic process;GO:0009800//cinnamic acid biosynthetic process	gi|475611579|gb|EMT28134.1|/0.0e+00/Phenylalanine ammonia-lyase [Aegilops tauschii]
TraesCS5B02G016000	15;18;25	3;2;3	-2.63356	0.00161491	0.0100614	Down	-	-	-	-	gi|56682582|gb|AAW21725.1|/1.4e-122/thaumatin-like protein TLP5 [Hordeum vulgare]
TraesCS6D02G215800	31;20;42	3;17;2	-1.86818	0.0101303	0.0469306	Down	-	-	-	-	gi|475623298|gb|EMT32164.1|/2.3e-170/hypothetical protein F775_01165 [Aegilops tauschii]//gi|475623298|gb|EMT32164.1|/6.9e-225/hypothetical protein F775_01165 [Aegilops tauschii]
TraesCS3D02G061200	15;22;11	42;58;26	1.59545	0.00128726	0.00826887	Up	ko04626//Plant-pathogen interaction	GO:0016021//integral component of membrane	GO:0004674//protein serine/threonine kinase activity;GO:0005524//ATP binding	GO:0006468//protein phosphorylation	gi|475624426|gb|EMT32603.1|/0.0e+00/Putative LRR receptor-like serine/threonine-protein kinase [Aegilops tauschii]
TraesCS3D02G375200	782;965;1088	366;285;379	-1.23769	1.21896e-14	3.80812e-13	Down	-	GO:0016021//integral component of membrane	GO:0005215//transporter activity	GO:0006857//oligopeptide transport	gi|326500864|dbj|BAJ95098.1|/1.3e-261/predicted protein [Hordeum vulgare subsp. vulgare]
TraesCS3A02G479600	14;21;6	35;43;38	1.70794	0.00103204	0.00684048	Up	-	-	-	-	gi|474049054|gb|EMS53571.1|/1.9e-113/hypothetical protein TRIUR3_12663 [Triticum urartu]
TraesCS3B02G371800	14;35;8	1;0;3	-3.61881	0.00100454	0.00667981	Down	ko01100//Metabolic pathways;ko00053//Ascorbate and aldarate metabolism	-	GO:0005507//copper ion binding;GO:0016491//oxidoreductase activity	GO:0055114//oxidation-reduction process	gi|669030254|emb|CDM84722.1|/0.0e+00/unnamed protein product [Triticum aestivum]
TraesCS4A02G326300	65;60;75	27;25;17	-1.31882	0.000475827	0.00347394	Down	-	GO:0005886//plasma membrane;GO:0016021//integral component of membrane	-	-	gi|326521602|dbj|BAK00377.1|/2.7e-73/predicted protein [Hordeum vulgare subsp. vulgare]
TraesCS7B02G149300	20;26;25	50;77;42	1.46326	0.000294086	0.00226906	Up	-	-	-	-	gi|944063276|gb|KQJ98866.1|/2.7e-159/hypothetical protein BRADI_3g39610 [Brachypodium distachyon]
TraesCS5B02G399400	362;408;535	98;142;121	-1.63214	5.59403e-16	1.92757e-14	Down	-	-	-	-	gi|473947849|gb|EMS50582.1|/4.2e-67/hypothetical protein TRIUR3_16762 [Triticum urartu]
TraesCS3D02G185200	1125;1355;1731	627;370;633	-1.14209	3.71481e-09	6.85791e-08	Down	ko01100//Metabolic pathways;ko01110//Biosynthesis of secondary metabolites;ko00940//Phenylpropanoid biosynthesis	GO:0005576//extracellular region	GO:0004601//peroxidase activity;GO:0020037//heme binding;GO:0046872//metal ion binding	GO:0006979//response to oxidative stress;GO:0042744//hydrogen peroxide catabolic process;GO:0055114//oxidation-reduction process;GO:0098869//cellular oxidant detoxification	gi|669028751|emb|CDM82669.1|/1.6e-188/unnamed protein product [Triticum aestivum]
TraesCS1D02G338600	33;19;23	4;8;4	-2.01444	0.00324954	0.0182732	Down	-	-	-	-	-
TraesCSU02G193000	0;1;2	18;7;3	3.43511	0.00975279	0.0455067	Up	-	GO:0016021//integral component of membrane	-	-	gi|474259162|gb|EMS60460.1|/8.1e-36/hypothetical protein TRIUR3_04526 [Triticum urartu]
TraesCS6A02G344700	58;70;68	30;17;22	-1.28824	0.000888347	0.00601246	Down	-	-	GO:0003677//DNA binding	-	gi|475535523|gb|EMT08762.1|/1.3e-193/Transcription factor RAX3 [Aegilops tauschii]
TraesCS4A02G348000	52;16;34	6;8;12	-1.74358	0.00511929	0.0267974	Down	-	GO:0016020//membrane	-	-	gi|475592388|gb|EMT22052.1|/1.9e-135/hypothetical protein F775_19245 [Aegilops tauschii]
TraesCS6B02G055600	683;659;684	272;299;263	-1.06325	4.79745e-16	1.65942e-14	Down	-	-	-	-	gi|474128331|gb|EMS56314.1|/2.3e-159/hypothetical protein TRIUR3_35199 [Triticum urartu]//gi|474128331|gb|EMS56314.1|/9.1e-163/hypothetical protein TRIUR3_35199 [Triticum urartu]
TraesCS2D02G294400	30;19;30	89;31;45	1.28234	0.00499847	0.0262911	Up	-	-	-	-	gi|475573508|gb|EMT16770.1|/4.9e-224/hypothetical protein F775_12497 [Aegilops tauschii]
TraesCS1B02G110600	2;2;0	12;16;8	3.37184	0.00238773	0.0140602	Up	-	GO:0005886//plasma membrane;GO:0009506//plasmodesma;GO:0016021//integral component of membrane	GO:0004674//protein serine/threonine kinase activity;GO:0005524//ATP binding	GO:0006468//protein phosphorylation;GO:0006952//defense response;GO:0048544//recognition of pollen	gi|475412487|gb|EMT00924.1|/1.3e-238/Putative serine/threonine-protein kinase receptor [Aegilops tauschii]
TraesCS1B02G071400	242;275;292	658;661;569	1.43968	2.01765e-25	1.1977e-23	Up	-	GO:0031011//Ino80 complex	-	GO:0000278//mitotic cell cycle;GO:0007062//sister chromatid cohesion;GO:0007129//synapsis;GO:0007131//reciprocal meiotic recombination;GO:0008284//positive regulation of cell proliferation;GO:0010332//response to gamma radiation;GO:0031048//chromatin silencing by small RNA;GO:0032204//regulation of telomere maintenance;GO:0032504//multicellular organism reproduction;GO:0042138//meiotic DNA double…	gi|475576440|gb|EMT17548.1|/0.0e+00/hypothetical protein F775_07529 [Aegilops tauschii]
TraesCS7A02G366900	0;0;0	13;26;9	6.64988	3.94412e-06	4.58142e-05	Up	-	-	-	-	gi|474360293|gb|EMS63293.1|/1.7e-26/hypothetical protein TRIUR3_15868 [Triticum urartu]
TraesCS3A02G053500	17;19;22	37;38;36	1.1558	0.0084712	0.0405358	Up	-	-	-	-	gi|475567883|gb|EMT15366.1|/5.3e-284/hypothetical protein F775_04334 [Aegilops tauschii]
TraesCS3A02G139100	15;19;13	2;0;0	-4.34602	0.000912916	0.00616213	Down	-	GO:0005887//integral component of plasma membrane;GO:0016021//integral component of membrane	GO:0005215//transporter activity;GO:0015250//water channel activity;GO:0015254//glycerol channel activity	GO:0006810//transport;GO:0009992//cellular water homeostasis;GO:0034220//ion transmembrane transport	gi|473904932|gb|EMS49338.1|/2.0e-132/Aquaporin NIP1-2 [Triticum urartu]//gi|473904932|gb|EMS49338.1|/3.6e-125/Aquaporin NIP1-2 [Triticum urartu]//gi|669028358|emb|CDM82127.1|/3.2e-125/unnamed protein product [Triticum aestivum]
TraesCS6A02G149300	467;454;790	242;197;212	-1.16797	8.54218e-09	1.5109e-07	Down	-	GO:0016021//integral component of membrane	-	GO:0009725//response to hormone	gi|326505784|dbj|BAJ91131.1|/9.0e-184/predicted protein [Hordeum vulgare subsp. vulgare]
TraesCS3A02G426000	154;60;92	48;34;21	-1.35792	0.000763502	0.00526408	Down	-	-	-	-	gi|669030961|emb|CDM85680.1|/2.3e-173/unnamed protein product [Triticum aestivum]//gi|669030961|emb|CDM85680.1|/2.8e-145/unnamed protein product [Triticum aestivum]
TraesCS7D02G548600	37;36;27	13;8;9	-1.52346	0.00514092	0.0268978	Down	-	-	-	-	gi|475571458|gb|EMT16246.1|/9.7e-41/hypothetical protein F775_05602 [Aegilops tauschii]
TraesCS7D02G402300	405;414;601	207;166;189	-1.11326	2.25293e-09	4.26635e-08	Down	ko01100//Metabolic pathways;ko01110//Biosynthesis of secondary metabolites;ko01230//Biosynthesis of amino acids;ko00400//Phenylalanine, tyrosine and tryptophan biosynthesis	GO:0009507//chloroplast	GO:0004665//prephenate dehydrogenase (NADP+) activity;GO:0008977//prephenate dehydrogenase (NAD+) activity	GO:0006571//tyrosine biosynthetic process;GO:0055114//oxidation-reduction process	gi|326508034|dbj|BAJ86760.1|/2.7e-208/predicted protein [Hordeum vulgare subsp. vulgare]
TraesCS2A02G252300	20;18;17	27;37;46	1.22231	0.00859386	0.0410141	Up	ko01100//Metabolic pathways;ko00230//Purine metabolism;ko00240//Pyrimidine metabolism;ko03020//RNA polymerase	-	-	-	gi|473745290|gb|EMS45499.1|/2.2e-93/hypothetical protein TRIUR3_12202 [Triticum urartu]
TraesCS1D02G120000	562;537;910	193;111;219	-1.70913	1.08501e-12	2.89988e-11	Down	ko03040//Spliceosome	-	GO:0016747//transferase activity, transferring acyl groups other than amino-acyl groups	-	gi|326511617|dbj|BAJ91953.1|/8.9e-245/predicted protein [Hordeum vulgare subsp. vulgare]
TraesCS2B02G542900	117;123;112	203;209;197	1.00751	2.89233e-07	4.08434e-06	Up	ko03440//Homologous recombination	-	GO:0003677//DNA binding;GO:0004518//nuclease activity	GO:0090305//nucleic acid phosphodiester bond hydrolysis	gi|475589601|gb|EMT21215.1|/8.1e-153/hypothetical protein F775_25285 [Aegilops tauschii]
TraesCS2A02G043100	34;15;21	10;1;3	-2.10591	0.00842041	0.0403462	Down	ko04075//Plant hormone signal transduction	-	GO:0004672//protein kinase activity;GO:0005524//ATP binding	GO:0006468//protein phosphorylation	gi|475568680|gb|EMT15539.1|/1.9e-85/Phytosulfokine receptor 1 [Aegilops tauschii]
TraesCS1D02G068800	17;21;9	40;34;36	1.43767	0.00336364	0.0188021	Up	-	-	-	-	gi|475468195|gb|EMT02265.1|/2.9e-10/hypothetical protein F775_13319 [Aegilops tauschii]//gi|475577818|gb|EMT17936.1|/7.0e-65/hypothetical protein F775_11609 [Aegilops tauschii]
TraesCS2D02G412500	8;11;5	0;0;0	-5.23395	0.00181734	0.0111378	Down	-	-	GO:0003677//DNA binding	-	gi|944048285|gb|KQJ83926.1|/2.3e-123/hypothetical protein BRADI_5g17600 [Brachypodium distachyon]
TraesCS2D02G218100	621;492;720	164;138;168	-1.73928	3.76088e-23	1.97436e-21	Down	-	GO:0005634//nucleus	GO:0003700//transcription factor activity, sequence-specific DNA binding;GO:0043565//sequence-specific DNA binding;GO:0046983//protein dimerization activity	GO:0006355//regulation of transcription, DNA-templated;GO:0048656	gi|475623649|gb|EMT32311.1|/9.4e-113/Transcription factor DYSFUNCTIONAL TAPETUM 1 [Aegilops tauschii]
TraesCS1B02G303700	0;0;0	28;42;19	7.543	1.22546e-08	2.11779e-07	Up	-	-	-	-	gi|960465900|ref|XP_014754043.1|/1.7e-156/PREDICTED: uncharacterized protein LOC100826959 [Brachypodium distachyon]
TraesCS5D02G230600	38;28;28	66;54;47	1.04384	0.0047097	0.025011	Up	-	GO:0005664//nuclear origin of replication recognition complex	GO:0003677//DNA binding	GO:0006260//DNA replication	gi|326533798|dbj|BAK05430.1|/4.7e-97/predicted protein [Hordeum vulgare subsp. vulgare]
TraesCS7D02G076000	33;46;39	15;15;13	-1.24137	0.00897574	0.0425244	Down	-	GO:0005783//endoplasmic reticulum;GO:0016020//membrane	GO:0016788//hydrolase activity, acting on ester bonds;GO:0016844//strictosidine synthase activity	GO:0009058//biosynthetic process	gi|1001066064|gb|AML79727.1|/4.0e-192/TGW6 [Triticum aestivum]
TraesCS3D02G222100	171;142;141	54;77;53	-1.08843	3.03397e-05	0.000293389	Down	-	GO:0005739//mitochondrion	-	-	gi|669029352|emb|CDM83526.1|/6.6e-151/unnamed protein product [Triticum aestivum]
TraesCS2B02G383900	4;5;11	0;0;0	-4.94945	0.00533785	0.027769	Down	-	-	-	-	gi|475614401|gb|EMT29070.1|/2.2e-127/Speckle-type POZ protein-like protein [Aegilops tauschii]
TraesCS1B02G317300	69;82;102	36;23;25	-1.37056	0.000108095	0.000927811	Down	-	GO:0000775//chromosome, centromeric region;GO:0000786//nucleosome;GO:0005634//nucleus	GO:0003677//DNA binding;GO:0046982//protein heterodimerization activity	GO:0000911//cytokinesis by cell plate formation;GO:0006270//DNA replication initiation;GO:0006275//regulation of DNA replication;GO:0006346//methylation-dependent chromatin silencing;GO:0008283//cell proliferation;GO:0009909//regulation of flower development;GO:0010389//regulation of G2/M transition of mitotic cell cycle;GO:0031048//chromatin silencing by small RNA;GO:0048451//petal formation;GO:…	gi|833654852|gb|AKM28570.1|/2.1e-47/centromeric histone H3 [Triticum urartu]
TraesCS2A02G082200	342;349;475	130;156;189	-1.06938	1.02851e-07	1.55886e-06	Down	ko01100//Metabolic pathways;ko01110//Biosynthesis of secondary metabolites;ko01230//Biosynthesis of amino acids;ko00400//Phenylalanine, tyrosine and tryptophan biosynthesis	GO:0009570//chloroplast stroma	GO:0004664//prephenate dehydratase activity;GO:0016597//amino acid binding;GO:0047769//arogenate dehydratase activity	GO:0009094//L-phenylalanine biosynthetic process	gi|326523399|dbj|BAJ88740.1|/4.5e-179/predicted protein [Hordeum vulgare subsp. vulgare]
TraesCS4A02G092100	281;123;202	456;409;372	1.24879	5.91705e-08	9.25864e-07	Up	ko04141//Protein processing in endoplasmic reticulum	-	-	-	gi|326504766|dbj|BAK06674.1|/8.7e-81/predicted protein [Hordeum vulgare subsp. vulgare]
TraesCS5B02G278100	20;14;16	0;0;0	-6.28306	1.17621e-05	0.000124188	Down	ko03010//Ribosome	GO:0016021//integral component of membrane	-	GO:0055114//oxidation-reduction process	gi|326497427|dbj|BAK05803.1|/6.0e-184/predicted protein [Hordeum vulgare subsp. vulgare]
TraesCS2D02G412200	34;34;39	67;106;100	1.57242	1.41807e-06	1.78018e-05	Up	-	GO:0005634//nucleus;GO:0009536//plastid	GO:0003677//DNA binding;GO:0003700//transcription factor activity, sequence-specific DNA binding	GO:0006355//regulation of transcription, DNA-templated	gi|125591198|gb|EAZ31548.1|/1.8e-60/hypothetical protein OsJ_15691 [Oryza sativa Japonica Group]
TraesCS6A02G317800	30;17;9	3;3;3	-2.4268	0.00481231	0.0254707	Down	-	-	-	-	gi|475507015|gb|EMT04887.1|/1.8e-77/hypothetical protein F775_02586 [Aegilops tauschii]
TraesCS1A02G088600	23;25;13	35;56;58	1.50372	0.000726083	0.00504035	Up	ko00500//Starch and sucrose metabolism	-	GO:0000287//magnesium ion binding;GO:0050307//sucrose-phosphate phosphatase activity	GO:0005986//sucrose biosynthetic process;GO:0016311//dephosphorylation	gi|475581237|gb|EMT18778.1|/1.9e-244/Putative sucrose-phosphatase 3 [Aegilops tauschii]
TraesCS1A02G096500	17513;17378;16938	6346;7487;7024	-1.09553	1.22383e-33	1.04509e-31	Down	ko03010//Ribosome	GO:0022625//cytosolic large ribosomal subunit	GO:0003723//RNA binding;GO:0003735//structural constituent of ribosome	GO:0006412//translation	gi|326494304|dbj|BAJ90421.1|/4.6e-97/predicted protein [Hordeum vulgare subsp. vulgare]//gi|326494304|dbj|BAJ90421.1|/9.2e-69/predicted protein [Hordeum vulgare subsp. vulgare]
TraesCS5A02G554600	105;151;136	39;27;58	-1.43544	1.28808e-05	0.000134912	Down	-	-	-	-	gi|302179459|gb|ADK98520.1|/2.2e-32/hypothetical protein [Triticum aestivum]
TraesCS5B02G462000	14;18;18	3;2;2	-2.61941	0.00314179	0.0177542	Down	-	-	-	-	gi|475622502|gb|EMT31900.1|/2.0e-168/hypothetical protein F775_13933 [Aegilops tauschii]
TraesCS1D02G406600	45;77;56	113;111;97	1.0641	0.000233081	0.00184318	Up	-	-	-	-	gi|475417972|gb|EMT01024.1|/2.1e-241/hypothetical protein F775_05247 [Aegilops tauschii]
TraesCS1B02G365200	52;10;37	71;104;52	1.41459	0.00236294	0.0139297	Up	ko00562//Inositol phosphate metabolism;ko00053//Ascorbate and aldarate metabolism	GO:0005634//nucleus	-	-	gi|238802278|emb|CAP74530.1|/1.5e-68/putative TdS40 protein, partial [Triticum turgidum subsp. durum]
TraesCS7A02G211400	108;113;105	30;27;29	-1.70511	3.82662e-08	6.16051e-07	Down	-	-	-	-	gi|475155490|gb|EMT00088.1|/3.4e-166/Isoflavone reductase-like protein [Aegilops tauschii]
TraesCS7B02G333200	56;60;70	9;3;13	-2.66746	1.61868e-07	2.37951e-06	Down	-	GO:0005739//mitochondrion	GO:0004674//protein serine/threonine kinase activity;GO:0005524//ATP binding	GO:0006468//protein phosphorylation	gi|357117455|ref|XP_003560483.1|/1.9e-169/PREDICTED: probable receptor-like serine/threonine-protein kinase At5g57670 [Brachypodium distachyon]
TraesCS7A02G157400	288;312;376	161;118;128	-1.04171	7.3854e-08	1.14158e-06	Down	ko04145//Phagosome;ko04070//Phosphatidylinositol signaling system;ko00562//Inositol phosphate metabolism	-	-	-	gi|475474400|gb|EMT02530.1|/4.1e-71/hypothetical protein F775_26485 [Aegilops tauschii]
TraesCS3B02G163400	7;12;18	0;2;2	-2.98032	0.00939282	0.0441141	Down	ko01110//Biosynthesis of secondary metabolites;ko00901//Indole alkaloid biosynthesis	-	GO:0016788//hydrolase activity, acting on ester bonds	-	gi|669028407|emb|CDM82194.1|/2.4e-211/unnamed protein product [Triticum aestivum]
TraesCS1B02G138100	104;114;104	192;224;200	1.15249	1.25604e-08	2.16857e-07	Up	ko04075//Plant hormone signal transduction	GO:0005634//nucleus;GO:0009536//plastid	GO:0046983//protein dimerization activity	GO:0006355//regulation of transcription, DNA-templated;GO:0006417//regulation of translation;GO:0009734//auxin-activated signaling pathway	gi|475617010|gb|EMT29956.1|/8.6e-102/Auxin-responsive protein IAA15 [Aegilops tauschii]
TraesCS2B02G232500	172;185;127	254;328;268	1.02484	5.64641e-07	7.59253e-06	Up	-	-	-	-	gi|474175700|gb|EMS57773.1|/1.4e-81/F-box protein SKIP27 [Triticum urartu]
TraesCS7D02G507400	298;476;397	775;663;631	1.03603	1.20382e-09	2.3552e-08	Up	ko03008//Ribosome biogenesis in eukaryotes	GO:0032040//small-subunit processome	-	GO:0006364//rRNA processing;GO:0006606//protein import into nucleus;GO:0009220//pyrimidine ribonucleotide biosynthetic process	gi|326514000|dbj|BAJ92150.1|/0.0e+00/predicted protein [Hordeum vulgare subsp. vulgare]
TraesCS3D02G074900	9914;7117;9030	1147;2022;3771	-1.67295	0.00135944	0.00865862	Down	-	GO:0016021//integral component of membrane	-	-	gi|326512084|dbj|BAJ96023.1|/1.4e-116/predicted protein [Hordeum vulgare subsp. vulgare]
TraesCS2D02G443600	55;79;77	6;4;8	-3.32969	7.96969e-11	1.79384e-09	Down	ko01100//Metabolic pathways;ko01110//Biosynthesis of secondary metabolites;ko01200//Carbon metabolism;ko00270//Cysteine and methionine metabolism;ko00710//Carbon fixation in photosynthetic organisms;ko00620//Pyruvate metabolism;ko00630//Glyoxylate and dicarboxylate metabolism;ko00020//Citrate cycle (TCA cycle)	GO:0016021//integral component of membrane	-	GO:0055085//transmembrane transport	gi|475434549|gb|EMT01286.1|/0.0e+00/Oligopeptide transporter 4 [Aegilops tauschii]
TraesCS4D02G273800	51;39;88	17;21;29	-1.17617	0.00782224	0.0380102	Down	-	GO:0005739//mitochondrion	-	-	gi|514821902|ref|XP_004985624.1|/3.6e-50/PREDICTED: transcription repressor OFP12 [Setaria italica]
TraesCS5D02G237700	23;22;16	42;50;27	1.17216	0.00980558	0.0457105	Up	-	-	-	-	gi|357153639|ref|XP_003576518.1|/2.3e-184/PREDICTED: pentatricopeptide repeat-containing protein At5g56310-like [Brachypodium distachyon]
TraesCSU02G032900	4777;4538;7188	921;586;1362	-2.28747	3.12865e-08	5.09127e-07	Down	-	-	GO:0008289//lipid binding	GO:0006869//lipid transport	gi|84617211|emb|CAH69201.1|/3.2e-38/type 2 non specific lipid transfer protein precursor [Triticum aestivum]
TraesCS2B02G095100	41;65;72	13;14;17	-1.79363	5.31282e-05	0.000487906	Down	-	-	-	-	gi|475601756|gb|EMT24927.1|/0.0e+00/hypothetical protein F775_00464 [Aegilops tauschii]
TraesCS3D02G162400	14;28;37	4;3;0	-3.28309	0.000148503	0.0012342	Down	-	-	GO:0004842//ubiquitin-protein transferase activity	GO:0016567//protein ubiquitination	gi|326507154|dbj|BAJ95654.1|/0.0e+00/predicted protein [Hordeum vulgare subsp. vulgare]
TraesCS6B02G076300	54;100;56	169;126;97	1.10716	0.000416434	0.0030895	Up	-	GO:0016020//membrane	GO:0005524//ATP binding;GO:0043531//ADP binding	-	gi|475583152|gb|EMT19382.1|/0.0e+00/Disease resistance protein RGA2 [Aegilops tauschii]
TraesCS7D02G104600	6;8;7	0;0;0	-5.03346	0.00349303	0.0193993	Down	ko04075//Plant hormone signal transduction	GO:0005886//plasma membrane;GO:0016021//integral component of membrane	GO:0022857//transmembrane transporter activity	GO:0055085//transmembrane transport	gi|475597625|gb|EMT23669.1|/2.3e-120/Auxin-induced protein 5NG4 [Aegilops tauschii]
TraesCS7D02G237700	72;56;86	30;10;28	-1.42562	0.000927135	0.00624272	Down	-	GO:0043668	-	GO:0009555//pollen development	gi|75136949|sp|Q70KG3.1|RAF1B_WHEAT/6.7e-154/RecName: Full=Protein RAFTIN 1B; Short=TaRAFTIN1b; AltName: Full=BURP domain-containing protein 1B; Flags: Precursor
TraesCS1B02G113200	22;32;13	134;154;109	2.77448	5.55221e-16	1.91462e-14	Up	ko01100//Metabolic pathways;ko01110//Biosynthesis of secondary metabolites;ko01230//Biosynthesis of amino acids;ko00270//Cysteine and methionine metabolism;ko01210//2-Oxocarboxylic acid metabolism;ko00260//Glycine, serine and threonine metabolism;ko00300//Lysine biosynthesis;ko00261//Monobactam biosynthesis	-	-	-	gi|473933639|gb|EMS50063.1|/1.8e-106/hypothetical protein TRIUR3_27899 [Triticum urartu]
TraesCS1A02G367400	374;296;320	156;139;122	-1.0311	2.62354e-08	4.32223e-07	Down	-	-	-	-	gi|475604902|gb|EMT25871.1|/6.4e-257/hypothetical protein F775_33117 [Aegilops tauschii]
TraesCS3A02G504800	64;37;46	21;18;7	-1.46611	0.00297753	0.0169596	Down	-	GO:0005615//extracellular space	-	-	gi|475563218|gb|EMT14232.1|/3.0e-175/hypothetical protein F775_52557 [Aegilops tauschii]
TraesCS1B02G206400	7;8;9	0;0;0	-5.22294	0.00170614	0.010545	Down	-	-	-	-	gi|474193842|gb|EMS58262.1|/4.2e-67/hypothetical protein TRIUR3_22508 [Triticum urartu]
TraesCS7B02G277800	814;946;1611	245;148;313	-2.01926	2.45824e-06	2.95225e-05	Down	ko04626//Plant-pathogen interaction	GO:0005634//nucleus	GO:0003677//DNA binding;GO:0003700//transcription factor activity, sequence-specific DNA binding	GO:0006355//regulation of transcription, DNA-templated	gi|169635838|dbj|BAG12386.1|/2.7e-96/putative ethylene-responsive transcription factor [Hordeum vulgare subsp. vulgare]
TraesCS3B02G098200	170;159;246	51;34;97	-1.42258	2.30728e-05	0.00022836	Down	-	GO:0016021//integral component of membrane	-	-	gi|473888478|gb|EMS48358.1|/1.1e-30/hypothetical protein TRIUR3_06279 [Triticum urartu]
TraesCS6D02G395500	106;85;111	178;223;190	1.1881	2.78965e-08	4.57671e-07	Up	-	GO:0016021//integral component of membrane	-	-	gi|475595095|gb|EMT22910.1|/7.9e-304/hypothetical protein F775_01536 [Aegilops tauschii]
TraesCS5A02G082400	145;115;141	58;58;56	-1.0017	9.9455e-05	0.000860439	Down	-	-	GO:0003993//acid phosphatase activity;GO:0046872//metal ion binding	GO:0016311//dephosphorylation	gi|475621795|gb|EMT31628.1|/0.0e+00/Putative inactive purple acid phosphatase 1 [Aegilops tauschii]
TraesCS2A02G420300	4;17;3	0;0;0	-5.24455	0.00275595	0.0158848	Down	-	-	-	-	gi|474418823|gb|EMS67373.1|/2.2e-56/hypothetical protein TRIUR3_21489 [Triticum urartu]
TraesCS6A02G208800	308;289;380	128;50;120	-1.48559	8.60828e-08	1.32156e-06	Down	ko03050//Proteasome	-	-	-	gi|475606809|gb|EMT26515.1|/0.0e+00/BTB/POZ domain-containing protein [Aegilops tauschii]//gi|475606809|gb|EMT26515.1|/5.3e-249/BTB/POZ domain-containing protein [Aegilops tauschii]
TraesCS6D02G156500	20;15;27	4;4;4	-2.14462	0.00415433	0.0224819	Down	-	-	-	-	gi|475596294|gb|EMT23318.1|/2.5e-186/TD and POZ domain-containing protein 4 [Aegilops tauschii]
TraesCSU02G067700	86;93;121	34;31;41	-1.27645	5.94816e-05	0.000540376	Down	ko01100//Metabolic pathways;ko01110//Biosynthesis of secondary metabolites;ko00270//Cysteine and methionine metabolism	-	GO:0046872//metal ion binding;GO:0051213//dioxygenase activity	GO:0009693//ethylene biosynthetic process;GO:0055114//oxidation-reduction process	gi|475616312|gb|EMT29718.1|/2.1e-179/1-aminocyclopropane-1-carboxylate oxidase [Aegilops tauschii]
TraesCS1B02G473100	23;27;7	0;0;0	-6.48655	7.86905e-06	8.61134e-05	Down	-	GO:0016021//integral component of membrane	-	-	gi|474224271|gb|EMS59364.1|/4.1e-46/hypothetical protein TRIUR3_34067 [Triticum urartu]
TraesCS7B02G489300	550;536;688	179;163;231	-1.40457	2.60257e-15	8.51636e-14	Down	ko01100//Metabolic pathways;ko04144//Endocytosis;ko04070//Phosphatidylinositol signaling system;ko00562//Inositol phosphate metabolism	GO:0005634//nucleus;GO:0005829//cytosol;GO:0016020//membrane	GO:0005524//ATP binding;GO:0016307//phosphatidylinositol phosphate kinase activity;GO:0016308//1-phosphatidylinositol-4-phosphate 5-kinase activity	GO:0005975//carbohydrate metabolic process;GO:0006520//cellular amino acid metabolic process;GO:0046854//phosphatidylinositol phosphorylation	gi|474386334|gb|EMS64982.1|/0.0e+00/Phosphatidylinositol-4-phosphate 5-kinase 9 [Triticum urartu]//gi|474386334|gb|EMS64982.1|/5.5e-245/Phosphatidylinositol-4-phosphate 5-kinase 9 [Triticum urartu]
TraesCS2A02G065200	4;5;9	0;0;0	-4.80057	0.00821103	0.0395527	Down	-	GO:0005886//plasma membrane	GO:0008270//zinc ion binding;GO:0061630//ubiquitin protein ligase activity	GO:0000209//protein polyubiquitination;GO:0043161//proteasome-mediated ubiquitin-dependent protein catabolic process;GO:0048364//root development;GO:0051301//cell division	gi|475623212|gb|EMT32136.1|/1.1e-58/RING finger protein 165 [Aegilops tauschii]
TraesCS1B02G455400	49;51;53	16;25;20	-1.10892	0.00718925	0.0354859	Down	-	GO:0005739//mitochondrion	-	-	gi|514746241|ref|XP_004961074.1|/1.1e-45/PREDICTED: uncharacterized protein LOC101785880 [Setaria italica]
TraesCS4B02G226000	0;0;0	6;2;6	4.89124	0.00958158	0.0448514	Up	-	-	-	-	gi|474290771|gb|EMS61279.1|/3.5e-103/hypothetical protein TRIUR3_26269 [Triticum urartu]
TraesCS4B02G316600	20;20;40	10;0;7	-2.00032	0.0105165	0.0483902	Down	-	-	-	-	gi|514822023|ref|XP_004985682.1|/2.8e-60/PREDICTED: RING-H2 finger protein ATL1-like [Setaria italica]
TraesCS1B02G130500	137;118;122	295;259;239	1.28919	7.21623e-12	1.79458e-10	Up	-	GO:0005739//mitochondrion	-	-	gi|475603828|gb|EMT25545.1|/0.0e+00/hypothetical protein F775_31777 [Aegilops tauschii]
TraesCS2B02G333500	59;63;35	129;128;95	1.37313	5.58709e-06	6.30269e-05	Up	-	-	-	GO:0007127//meiosis I;GO:0009553//embryo sac development;GO:0009555//pollen development;GO:0048236//plant-type sporogenesis;GO:0090304	gi|475595801|gb|EMT23157.1|/2.4e-81/hypothetical protein F775_23838 [Aegilops tauschii]
TraesCS4B02G276600	78;57;63	27;35;14	-1.17137	0.00372134	0.0204797	Down	ko01100//Metabolic pathways;ko04070//Phosphatidylinositol signaling system;ko00562//Inositol phosphate metabolism	-	GO:0016787//hydrolase activity	GO:0046856//phosphatidylinositol dephosphorylation	gi|573923725|ref|XP_006649436.1|/3.0e-280/PREDICTED: type I inositol polyphosphate 5-phosphatase 4 isoform X2 [Oryza brachyantha]
TraesCS4D02G239200	32;25;27	67;102;60	1.66009	4.03461e-06	4.67512e-05	Up	-	GO:0005634//nucleus	-	GO:0000724//double-strand break repair via homologous recombination;GO:0051026//chiasma assembly	gi|326527181|dbj|BAK04532.1|/3.5e-178/predicted protein [Hordeum vulgare subsp. vulgare]
TraesCS7D02G336700	67;50;66	18;26;22	-1.25115	0.00138794	0.00881471	Down	-	-	-	-	gi|474088671|gb|EMS54769.1|/3.1e-71/hypothetical protein TRIUR3_13357 [Triticum urartu]
TraesCS6B02G078200	8298;5642;7747	2056;2308;2429	-1.45164	1.57755e-28	1.08634e-26	Down	-	GO:0000788//nuclear nucleosome;GO:0005730//nucleolus;GO:0005794//Golgi apparatus;GO:0005829//cytosol	GO:0003677//DNA binding;GO:0042393//histone binding;GO:0046982//protein heterodimerization activity	GO:0006334//nucleosome assembly;GO:0009414//response to water deprivation	gi|413947466|gb|AFW80115.1|/1.5e-49/hypothetical protein ZEAMMB73_313798 [Zea mays]
TraesCS3D02G126800	0;0;0	4;4;6	4.88981	0.00861644	0.0411001	Up	ko03018//RNA degradation	-	GO:0003676//nucleic acid binding	-	gi|475583969|gb|EMT19632.1|/0.0e+00/Putative CCR4-associated factor 1-10-like protein [Aegilops tauschii]
TraesCS3A02G165700	129;76;89	20;43;15	-1.70466	2.54659e-05	0.000250141	Down	-	-	-	-	gi|669028550|emb|CDM82402.1|/2.2e-43/unnamed protein product [Triticum aestivum]
TraesCS1D02G447300	83;50;77	13;9;9	-2.53959	2.43e-08	4.02245e-07	Down	-	GO:0016021//integral component of membrane	-	-	gi|475570043|gb|EMT15908.1|/2.1e-78/hypothetical protein F775_27488 [Aegilops tauschii]
TraesCS2D02G218900	18;20;20	36;34;43	1.18356	0.00730748	0.0359599	Up	-	-	-	-	gi|475600726|gb|EMT24621.1|/4.5e-243/hypothetical protein F775_02140 [Aegilops tauschii]
TraesCS3B02G141700	10663;12503;13638	4578;3586;5150	-1.24256	4.96791e-20	2.21322e-18	Down	-	GO:0005886//plasma membrane;GO:0005886//plasma membrane;GO:0016021//integral component of membrane;GO:0016021//integral component of membrane	GO:0005524//ATP binding;GO:0005524//ATP binding;GO:0042626//ATPase activity, coupled to transmembrane movement of substances;GO:0042626//ATPase activity, coupled to transmembrane movement of substances	GO:0042335//cuticle development;GO:0042335//cuticle development;GO:0055085//transmembrane transport;GO:0055085//transmembrane transport	gi|669028114|emb|CDM81797.1|/0.0e+00/unnamed protein product [Triticum aestivum]
TraesCS7D02G068700	214;274;292	513;557;500	1.2276	1.26181e-15	4.21917e-14	Up	-	GO:0005759//mitochondrial matrix	-	GO:0016226//iron-sulfur cluster assembly	gi|326517503|dbj|BAK03670.1|/2.2e-200/predicted protein [Hordeum vulgare subsp. vulgare]//gi|326517503|dbj|BAK03670.1|/3.0e-202/predicted protein [Hordeum vulgare subsp. vulgare]
TraesCS1B02G479800	663;975;724	1822;1796;1503	1.32825	1.71632e-19	7.44077e-18	Up	-	GO:0030915//Smc5-Smc6 complex	-	GO:0000724//double-strand break repair via homologous recombination;GO:0007062//sister chromatid cohesion;GO:0071139//resolution of recombination intermediates	gi|357132304|ref|XP_003567770.1|/0.0e+00/PREDICTED: structural maintenance of chromosomes protein 5 isoform X1 [Brachypodium distachyon]
TraesCS6D02G354400	8;7;7	0;0;0	-5.09969	0.00271777	0.0156948	Down	-	-	-	-	gi|475564811|gb|EMT14613.1|/4.7e-123/hypothetical protein F775_22757 [Aegilops tauschii]
TraesCS1D02G049000	10;9;5	42;31;37	2.41128	9.87753e-06	0.000106076	Up	-	GO:0016021//integral component of membrane	GO:0004674//protein serine/threonine kinase activity;GO:0005524//ATP binding;GO:0030246//carbohydrate binding	GO:0006468//protein phosphorylation	gi|475583306|gb|EMT19416.1|/0.0e+00/Lectin-domain containing receptor kinase A4.2 [Aegilops tauschii]
TraesCS1D02G102700	53;50;63	18;15;11	-1.69833	9.1391e-05	0.000796392	Down	ko04120//Ubiquitin mediated proteolysis	-	-	-	gi|474216672|gb|EMS59125.1|/5.6e-75/hypothetical protein TRIUR3_19449 [Triticum urartu]
TraesCS5A02G241900	41;31;51	13;10;13	-1.54755	0.00182426	0.0111703	Down	-	-	GO:0016787//hydrolase activity	GO:0008152//metabolic process	gi|474258728|gb|EMS60440.1|/1.2e-117/putative carboxylesterase 12 [Triticum urartu]
TraesCS6B02G169900	137;192;149	323;369;219	1.13937	1.96516e-07	2.84623e-06	Up	ko04075//Plant hormone signal transduction	-	-	-	gi|475523447|gb|EMT06888.1|/3.1e-216/hypothetical protein F775_12167 [Aegilops tauschii]
TraesCS5B02G303800	89;56;102	16;26;15	-1.89509	2.38076e-06	2.86796e-05	Down	-	-	GO:0008270//zinc ion binding;GO:0032440//2-alkenal reductase [NAD(P)] activity	GO:0055114//oxidation-reduction process	gi|473799043|gb|EMS46550.1|/1.7e-190/putative NADP-dependent oxidoreductase P1 [Triticum urartu]
TraesCS5B02G548900	739;890;749	1603;1503;1289	1.09961	6.73424e-19	2.79736e-17	Up	-	GO:0000775//chromosome, centromeric region;GO:0005634//nucleus;GO:0005737//cytoplasm	GO:0008420//CTD phosphatase activity	GO:0006470//protein dephosphorylation;GO:0006914//autophagy	gi|474443114|gb|EMS68461.1|/1.4e-234/CTD small phosphatase-like protein 2 [Triticum urartu]//gi|474443114|gb|EMS68461.1|/2.6e-211/CTD small phosphatase-like protein 2 [Triticum urartu]//gi|474443114|gb|EMS68461.1|/5.8e-197/CTD small phosphatase-like protein 2 [Triticum urartu]
TraesCS5D02G190800	572;440;460	841;913;842	1.03583	9.02398e-15	2.83779e-13	Up	-	-	GO:0003700//transcription factor activity, sequence-specific DNA binding;GO:0043565//sequence-specific DNA binding	GO:0006355//regulation of transcription, DNA-templated	gi|82780764|gb|ABB90551.1|/1.4e-187/WRKY transcription factor [Triticum aestivum]
TraesCS5A02G254400	45;22;31	7;8;6	-2.00478	0.000885043	0.00599324	Down	-	-	-	-	gi|475615392|gb|EMT29427.1|/1.6e-241/hypothetical protein F775_15429 [Aegilops tauschii]//gi|475615392|gb|EMT29427.1|/1.7e-243/hypothetical protein F775_15429 [Aegilops tauschii]
TraesCS2D02G225500	13;4;8	36;17;19	1.74387	0.00775202	0.0377258	Up	-	GO:0016021//integral component of membrane	GO:0022857//transmembrane transporter activity	GO:0055085//transmembrane transport	gi|326502612|dbj|BAJ98934.1|/2.5e-184/predicted protein [Hordeum vulgare subsp. vulgare]
TraesCS6D02G025100	70;51;72	34;19;10	-1.40204	0.00163624	0.0101735	Down	-	-	-	-	gi|955720720|ref|XP_014660866.1|/1.8e-60/PREDICTED: BTB/POZ and MATH domain-containing protein 1-like [Setaria italica]
TraesCS2B02G555900	27;25;18	62;82;49	1.67276	1.70399e-05	0.000173702	Up	-	-	-	-	gi|474399178|gb|EMS65934.1|/2.0e-61/hypothetical protein TRIUR3_04714 [Triticum urartu]
TraesCS5B02G398700	6;5;11	0;0;0	-5.08877	0.00309751	0.0175457	Down	ko01100//Metabolic pathways;ko00565//Ether lipid metabolism;ko00600//Sphingolipid metabolism	GO:0043231//intracellular membrane-bounded organelle	GO:0080043//quercetin 3-O-glucosyltransferase activity;GO:0080044//quercetin 7-O-glucosyltransferase activity	GO:0009813//flavonoid biosynthetic process;GO:0052696//flavonoid glucuronidation	gi|475376248|gb|EMT00593.1|/1.1e-73/Putative UDP-glucosyltransferase [Aegilops tauschii]
TraesCS5D02G380200	60;43;83	142;175;124	1.46644	1.24706e-07	1.86631e-06	Up	-	GO:0005634//nucleus	GO:0008270//zinc ion binding;GO:0016874//ligase activity;GO:0061630//ubiquitin protein ligase activity	GO:0006817//phosphate ion transport;GO:0016036//cellular response to phosphate starvation;GO:0016567//protein ubiquitination;GO:0043161//proteasome-mediated ubiquitin-dependent protein catabolic process	gi|475597960|gb|EMT23779.1|/1.4e-181/E3 ubiquitin-protein ligase BAH1 [Aegilops tauschii]//gi|475597960|gb|EMT23779.1|/3.9e-143/E3 ubiquitin-protein ligase BAH1 [Aegilops tauschii]
TraesCS2A02G038900	32;24;20	4;4;4	-2.44791	0.000561615	0.00402513	Down	ko03008//Ribosome biogenesis in eukaryotes	-	-	-	gi|475579004|gb|EMT18243.1|/7.7e-39/hypothetical protein F775_24647 [Aegilops tauschii]
TraesCS5D02G143400	87;106;96	13;60;40	-1.13824	0.0063865	0.0321524	Down	ko04075//Plant hormone signal transduction	-	GO:0004672//protein kinase activity	GO:0006468//protein phosphorylation	gi|475436850|gb|EMT01335.1|/0.0e+00/hypothetical protein F775_10899 [Aegilops tauschii]
TraesCS5D02G321800	207;126;227	65;38;45	-1.69644	1.03305e-08	1.8074e-07	Down	ko04144//Endocytosis	GO:0005768//endosome	GO:0005525//GTP binding	GO:0007264//small GTPase mediated signal transduction	gi|475404897|gb|EMT00837.1|/3.4e-132/Ras-related protein Rab11A [Aegilops tauschii]
TraesCS4D02G187100	95;89;142	63;22;32	-1.25589	0.000871573	0.00591089	Down	-	-	GO:0003677//DNA binding	-	gi|475571329|gb|EMT16219.1|/1.2e-172/Myb-related protein P [Aegilops tauschii]
TraesCS1B02G374700	9;13;8	0;0;0	-5.5525	0.000458741	0.0033617	Down	ko03040//Spliceosome	-	GO:0003700//transcription factor activity, sequence-specific DNA binding;GO:0043565//sequence-specific DNA binding	GO:0006355//regulation of transcription, DNA-templated	gi|924501998|gb|ALC04268.1|/2.2e-77/WRKY51 transcriptional factor [Triticum aestivum]
TraesCS1D02G024400	5422;6621;6282	2567;2243;2552	-1.09662	9.89065e-24	5.3445e-22	Down	ko02010//ABC transporters;ko04146//Peroxisome	GO:0005739//mitochondrion;GO:0016021//integral component of membrane	GO:0005524//ATP binding;GO:0042626//ATPase activity, coupled to transmembrane movement of substances	GO:0055085//transmembrane transport	gi|721641377|ref|XP_010231855.1|/0.0e+00/PREDICTED: ABC transporter D family member 1 [Brachypodium distachyon]
TraesCS1D02G348900	0;0;0	5;7;6	5.24553	0.00246676	0.0144615	Up	-	GO:0005739//mitochondrion;GO:0009570//chloroplast stroma;GO:0009941//chloroplast envelope	GO:0005524//ATP binding;GO:0050521//alpha-glucan, water dikinase activity	GO:0005983//starch catabolic process;GO:0009631//cold acclimation;GO:0016310//phosphorylation	gi|475567477|gb|EMT15283.1|/0.0e+00/hypothetical protein F775_52627 [Aegilops tauschii]
TraesCS7D02G451700	53;61;49	12;9;16	-1.91939	3.05968e-05	0.000295717	Down	-	GO:0005634//nucleus	GO:0003677//DNA binding	GO:0006355//regulation of transcription, DNA-templated	gi|475614886|gb|EMT29234.1|/2.3e-170/NAC domain-containing protein 21/22 [Aegilops tauschii]
TraesCSU02G120200	29;20;8	0;0;0	-6.4825	7.27143e-06	8.00973e-05	Down	-	-	-	-	gi|475548436|gb|EMT11072.1|/2.9e-267/hypothetical protein F775_15869 [Aegilops tauschii]
TraesCS4A02G098100	25;44;49	74;103;58	1.20823	0.000814658	0.00556921	Up	ko04141//Protein processing in endoplasmic reticulum;ko03040//Spliceosome;ko04144//Endocytosis	-	GO:0005524//ATP binding	-	gi|721623172|ref|XP_010228795.1|/2.6e-255/PREDICTED: heat shock cognate 70 kDa protein-like [Brachypodium distachyon]
TraesCS2B02G021000	287;126;298	39;41;14	-2.7027	1.51882e-13	4.35765e-12	Down	-	-	GO:0030598//rRNA N-glycosylase activity	GO:0006952//defense response;GO:0017148//negative regulation of translation	gi|475610899|gb|EMT27896.1|/1.2e-154/60 kDa jasmonate-induced protein [Aegilops tauschii]
TraesCS2A02G585300	55;49;36	14;17;16	-1.36041	0.00274643	0.015836	Down	-	-	-	-	gi|474102949|gb|EMS55296.1|/4.0e-228/hypothetical protein TRIUR3_04446 [Triticum urartu]
TraesCS3D02G178000	68;76;83	31;26;36	-1.06513	0.00189452	0.0115435	Down	-	GO:0016021//integral component of membrane	-	-	gi|669027386|emb|CDM80731.1|/3.6e-138/unnamed protein product [Triticum aestivum]
TraesCS6D02G048100	25;16;15	4;3;2	-2.42514	0.00333972	0.0186938	Down	-	GO:0005615//extracellular space	-	-	gi|475580255|gb|EMT18548.1|/2.5e-220/Putative serpin-Z12 [Aegilops tauschii]
TraesCS2A02G259500	42;39;36	68;77;75	1.12857	0.000388811	0.00290725	Up	ko03050//Proteasome	GO:0005887//integral component of plasma membrane	GO:0005351//sugar:proton symporter activity;GO:0005355//glucose transmembrane transporter activity	GO:0046323//glucose import;GO:1904659//glucose transmembrane transport	gi|326487420|dbj|BAJ89694.1|/2.4e-289/predicted protein [Hordeum vulgare subsp. vulgare]
TraesCS2B02G056900	12;14;12	0;2;0	-4.04027	0.00301208	0.0171282	Down	-	GO:0000123//histone acetyltransferase complex	-	GO:0006338//chromatin remodeling;GO:0006355//regulation of transcription, DNA-templated;GO:0016573//histone acetylation	gi|474320154|gb|EMS62229.1|/2.6e-46/Mortality factor 4-like protein 1 [Triticum urartu]
TraesCS2A02G357500	1536;1290;1603	574;573;593	-1.12684	1.37115e-22	6.99889e-21	Down	-	GO:0005739//mitochondrion	GO:0005509//calcium ion binding	-	gi|473909949|gb|EMS49497.1|/6.1e-207/Calcium uptake protein 1, mitochondrial [Triticum urartu]
TraesCS2A02G453800	664;481;674	216;202;231	-1.26377	3.2268e-14	9.74708e-13	Down	-	-	-	-	gi|336245572|gb|AEI28608.1|/1.0e-47/hypothetical protein [Triticum aestivum]
TraesCS5D02G161300	51;34;43	14;15;3	-1.79206	0.00130128	0.0083429	Down	-	-	-	-	gi|475580623|gb|EMT18645.1|/2.9e-09/hypothetical protein F775_24679 [Aegilops tauschii]
TraesCS2D02G081900	31;34;25	9;5;11	-1.62829	0.00577504	0.0296541	Down	ko01100//Metabolic pathways;ko01110//Biosynthesis of secondary metabolites;ko00940//Phenylpropanoid biosynthesis	GO:0005576//extracellular region;GO:0009505//plant-type cell wall	GO:0004601//peroxidase activity;GO:0020037//heme binding;GO:0046872//metal ion binding	GO:0006979//response to oxidative stress;GO:0009664//plant-type cell wall organization;GO:0042744//hydrogen peroxide catabolic process;GO:0055114//oxidation-reduction process;GO:0098869//cellular oxidant detoxification	gi|475564105|gb|EMT14452.1|/5.3e-168/Peroxidase 21 [Aegilops tauschii]
TraesCS1A02G341200	23;21;40	9;4;6	-1.91789	0.00316629	0.0178659	Down	-	-	-	-	gi|475547346|gb|EMT10860.1|/3.6e-101/hypothetical protein F775_01208 [Aegilops tauschii]
TraesCS4D02G137400	88;70;70	14;43;23	-1.29753	0.00162554	0.0101181	Down	ko01100//Metabolic pathways;ko00190//Oxidative phosphorylation	GO:0005743//mitochondrial inner membrane;GO:0016021//integral component of membrane;GO:0070469//respiratory chain	GO:0004129//cytochrome-c oxidase activity;GO:0005507//copper ion binding	GO:0022900//electron transport chain;GO:1902600//hydrogen ion transmembrane transport	gi|474343255|gb|EMS62727.1|/2.1e-143/Cytochrome c oxidase subunit 2 [Triticum urartu]
TraesCS6A02G206600	59;34;92	27;13;28	-1.20902	0.00958424	0.0448592	Down	ko01100//Metabolic pathways;ko00195//Photosynthesis	GO:0009344//nitrite reductase complex [NAD(P)H];GO:0009535//chloroplast thylakoid membrane;GO:0009654//photosystem II oxygen evolving complex;GO:0019898//extrinsic component of membrane	GO:0005509//calcium ion binding;GO:0045156//electron transporter, transferring electrons within the cyclic electron transport pathway of photosynthesis activity	GO:0009767//photosynthetic electron transport chain	gi|326503564|dbj|BAJ86288.1|/2.1e-69/predicted protein [Hordeum vulgare subsp. vulgare]
TraesCS7B02G432900	1256;907;1204	439;458;537	-1.00769	1.17765e-11	2.86711e-10	Down	-	GO:0016021//integral component of membrane	-	GO:0008643//carbohydrate transport;GO:0055085//transmembrane transport	gi|326491525|dbj|BAJ94240.1|/1.8e-257/predicted protein [Hordeum vulgare subsp. vulgare]//gi|326491525|dbj|BAJ94240.1|/2.0e-256/predicted protein [Hordeum vulgare subsp. vulgare]//gi|326491525|dbj|BAJ94240.1|/2.7e-258/predicted protein [Hordeum vulgare subsp. vulgare]
TraesCS7D02G107900	55;78;113	17;15;25	-1.88017	5.50985e-06	6.22644e-05	Down	-	-	GO:0016747//transferase activity, transferring acyl groups other than amino-acyl groups	-	gi|326511593|dbj|BAJ91941.1|/8.2e-244/predicted protein [Hordeum vulgare subsp. vulgare]
TraesCS2D02G537800	14;16;4	32;33;24	1.59189	0.00640147	0.0322115	Up	-	GO:0005739//mitochondrion;GO:0016021//integral component of membrane	GO:0004674//protein serine/threonine kinase activity;GO:0005524//ATP binding	GO:0006468//protein phosphorylation;GO:0048544//recognition of pollen	gi|475481970|gb|EMT02926.1|/0.0e+00/Putative serine/threonine-protein kinase receptor [Aegilops tauschii]
TraesCS1A02G000700	93;39;23	203;338;358	2.75141	1.02385e-05	0.000109652	Up	-	-	-	-	gi|253761550|ref|XP_002489152.1|/4.1e-35/hypothetical protein SORBIDRAFT_0016s002240, partial [Sorghum bicolor]
TraesCS5A02G115800	876;712;1158	298;95;324	-1.7019	0.00197221	0.0119547	Down	-	GO:0005886//plasma membrane;GO:0016021//integral component of membrane	GO:0015171//amino acid transmembrane transporter activity	GO:0003333//amino acid transmembrane transport	gi|475627779|gb|EMT33776.1|/9.8e-266/hypothetical protein F775_27219 [Aegilops tauschii]
TraesCS6D02G167900	58;55;48	13;29;13	-1.33944	0.00290353	0.0166146	Down	-	GO:0031463//Cul3-RING ubiquitin ligase complex	GO:0004842//ubiquitin-protein transferase activity	-	gi|326488813|dbj|BAJ98018.1|/8.0e-198/predicted protein [Hordeum vulgare subsp. vulgare]
TraesCS1D02G288200	47;48;31	15;10;12	-1.55492	0.00177027	0.0108892	Down	-	-	-	-	gi|473942331|gb|EMS50391.1|/1.7e-14/hypothetical protein TRIUR3_26659 [Triticum urartu]
TraesCS3B02G044500	53;27;40	0;0;0	-7.54404	6.89485e-09	1.23207e-07	Down	ko04141//Protein processing in endoplasmic reticulum;ko04120//Ubiquitin mediated proteolysis	GO:0031461//cullin-RING ubiquitin ligase complex	GO:0031625//ubiquitin protein ligase binding;GO:0061630//ubiquitin protein ligase activity	-	gi|669027370|emb|CDM80712.1|/0.0e+00/unnamed protein product [Triticum aestivum]
TraesCS6B02G320800	4;14;17	0;2;0	-3.91597	0.00650672	0.0326376	Down	ko04626//Plant-pathogen interaction;ko04016//MAPK signaling pathway - plant	GO:0016021//integral component of membrane	GO:0004674//protein serine/threonine kinase activity;GO:0005524//ATP binding	GO:0006468//protein phosphorylation	gi|475587363|gb|EMT20532.1|/3.6e-193/Putative LRR receptor-like serine/threonine-protein kinase [Aegilops tauschii]
TraesCS5B02G152000	18;11;17	0;0;0	-6.15939	2.38485e-05	0.000235354	Down	-	GO:0016021//integral component of membrane	GO:0005215//transporter activity	GO:0006810//transport	gi|474068982|gb|EMS54229.1|/1.8e-301/putative nitrate excretion transporter 3 [Triticum urartu]
TraesCS2B02G355200	9;10;14	28;27;27	1.53477	0.00451787	0.0241641	Up	-	-	-	-	-
TraesCS6A02G054100	89;68;81	37;25;25	-1.23424	0.000414675	0.00307797	Down	-	-	-	-	gi|475619800|gb|EMT30886.1|/6.9e-144/hypothetical protein F775_16270 [Aegilops tauschii]
TraesCS2A02G334000	34929;34901;53730	9848;7015;12851	-1.82286	4.37442e-08	6.98269e-07	Down	ko04075//Plant hormone signal transduction;ko04016//MAPK signaling pathway - plant	-	-	GO:0006952//defense response;GO:0009607//response to biotic stimulus	gi|63021412|gb|AAY26389.1|/9.3e-80/salt tolerant protein [Triticum aestivum]
TraesCS5D02G255200	140;138;202	64;48;92	-1.00379	0.000580313	0.00414074	Down	ko01100//Metabolic pathways;ko01110//Biosynthesis of secondary metabolites;ko01230//Biosynthesis of amino acids;ko00400//Phenylalanine, tyrosine and tryptophan biosynthesis	GO:0016021//integral component of membrane	GO:0008270//zinc ion binding	-	gi|326502204|dbj|BAJ95165.1|/8.6e-137/predicted protein [Hordeum vulgare subsp. vulgare]
TraesCS3D02G003900	0;0;0	12;14;9	6.20007	3.22369e-05	0.000310207	Up	-	GO:0005886//plasma membrane;GO:0016021//integral component of membrane	GO:0004674//protein serine/threonine kinase activity;GO:0005509//calcium ion binding;GO:0005524//ATP binding;GO:0030247//polysaccharide binding	GO:0006468//protein phosphorylation;GO:0007166//cell surface receptor signaling pathway	gi|475575642|gb|EMT17335.1|/0.0e+00/Wall-associated receptor kinase 2 [Aegilops tauschii]
TraesCS3D02G039400	99;97;91	132;170;201	1.0309	1.93851e-05	0.000195164	Up	ko04130//SNARE interactions in vesicular transport	-	GO:0004190//aspartic-type endopeptidase activity	GO:0006508//proteolysis	gi|326487133|dbj|BAJ97919.1|/1.8e-142/predicted protein [Hordeum vulgare subsp. vulgare]
TraesCS7D02G388100	22;20;22	37;51;37	1.182	0.00518083	0.0270643	Up	-	GO:0005634//nucleus	GO:0003677//DNA binding	GO:0006355//regulation of transcription, DNA-templated	gi|475569122|gb|EMT15692.1|/4.7e-213/Putative B3 domain-containing protein [Aegilops tauschii]
TraesCS5D02G286800	12;18;15	2;2;0	-3.28497	0.00224672	0.013343	Down	-	-	GO:0003676//nucleic acid binding	-	gi|38346143|emb|CAD40681.2|/3.6e-77/OSJNBb0118P14.3 [Oryza sativa Japonica Group]
TraesCS3D02G401400	443;453;578	219;179;190	-1.10469	2.65655e-11	6.26833e-10	Down	ko01100//Metabolic pathways;ko01110//Biosynthesis of secondary metabolites;ko00904//Diterpenoid biosynthesis	-	GO:0005506//iron ion binding;GO:0051213//dioxygenase activity	GO:0055114//oxidation-reduction process	gi|475576139|gb|EMT17460.1|/3.1e-253/Gibberellin 20 oxidase 2 [Aegilops tauschii]
TraesCS6A02G091700	3;7;3	13;30;19	2.46297	0.00106554	0.00702434	Up	-	-	GO:0005516//calmodulin binding	GO:0006950//response to stress	gi|473913183|gb|EMS49673.1|/6.2e-250/hypothetical protein TRIUR3_27068 [Triticum urartu]
TraesCS2D02G058800	76;39;70	32;27;9	-1.23181	0.00862458	0.0411324	Down	-	-	-	-	gi|475555048|gb|EMT12357.1|/9.2e-159/hypothetical protein F775_18680 [Aegilops tauschii]
TraesCS7D02G031200	19;24;17	4;2;3	-2.5225	0.00173295	0.0106851	Down	-	-	-	-	gi|475560429|gb|EMT13564.1|/7.9e-210/hypothetical protein F775_12838 [Aegilops tauschii]
TraesCS2D02G170200	186;173;237	70;77;71	-1.22957	8.11766e-08	1.249e-06	Down	-	-	GO:0016787//hydrolase activity	-	gi|326500270|dbj|BAK06224.1|/2.9e-173/predicted protein [Hordeum vulgare subsp. vulgare]//gi|326500270|dbj|BAK06224.1|/3.2e-173/predicted protein [Hordeum vulgare subsp. vulgare]
TraesCS2B02G337300	192;194;210	59;78;88	-1.1836	4.48832e-07	6.15622e-06	Down	-	-	-	-	gi|474400686|gb|EMS66059.1|/1.0e-184/hypothetical protein TRIUR3_07153 [Triticum urartu]
TraesCS5B02G348400	36;48;71	14;23;23	-1.14297	0.0107474	0.0492648	Down	-	-	GO:0016799//hydrolase activity, hydrolyzing N-glycosyl compounds	GO:0009691//cytokinin biosynthetic process	gi|473980297|gb|EMS51519.1|/3.2e-114/hypothetical protein TRIUR3_26011 [Triticum urartu]
TraesCS1D02G024200	8;13;13	0;0;0	-5.72635	0.000207799	0.00166305	Down	ko01100//Metabolic pathways;ko00052//Galactose metabolism;ko00600//Sphingolipid metabolism;ko00511//Other glycan degradation;ko00531//Glycosaminoglycan degradation;ko00604//Glycosphingolipid biosynthesis - ganglio series	GO:0005618//cell wall;GO:0005773//vacuole;GO:0048046//apoplast	GO:0004565//beta-galactosidase activity;GO:0030246//carbohydrate binding	GO:0005975//carbohydrate metabolic process	gi|326520505|dbj|BAK07511.1|/0.0e+00/predicted protein [Hordeum vulgare subsp. vulgare]
TraesCS7A02G457600	61;57;70	16;29;27	-1.1628	0.00291846	0.0166874	Down	-	-	-	-	gi|1002276142|ref|XP_015642418.1|/4.3e-06/PREDICTED: uncharacterized protein LOC107278639 [Oryza sativa Japonica Group]
TraesCS2D02G510600	133;136;85	257;200;179	1.05521	1.27076e-05	0.000133284	Up	ko01100//Metabolic pathways;ko00531//Glycosaminoglycan degradation	-	-	-	gi|326515664|dbj|BAK07078.1|/0.0e+00/predicted protein [Hordeum vulgare subsp. vulgare]
TraesCS7B02G403700	32;34;51	5;12;6	-2.12717	0.000201133	0.00161629	Down	-	-	GO:0051015//actin filament binding	GO:0051017//actin filament bundle assembly	gi|475590467|gb|EMT21478.1|/0.0e+00/Villin-4 [Aegilops tauschii]
TraesCS6B02G171500	450;561;436	940;979;741	1.08971	1.99421e-13	5.66048e-12	Up	-	-	-	-	gi|475531312|gb|EMT08058.1|/0.0e+00/hypothetical protein F775_01377 [Aegilops tauschii]
TraesCS1B02G212200	688;987;720	1414;1695;1316	1.09712	4.83343e-13	1.33056e-11	Up	-	GO:0016021//integral component of membrane	GO:0005215//transporter activity	GO:0006810//transport	gi|326499019|dbj|BAK06000.1|/3.1e-156/predicted protein [Hordeum vulgare subsp. vulgare]//gi|326499019|dbj|BAK06000.1|/8.6e-157/predicted protein [Hordeum vulgare subsp. vulgare]
TraesCS1D02G059200	392;363;513	86;49;130	-2.02528	1.03817e-13	3.01403e-12	Down	-	GO:0005634//nucleus;GO:0005634//nucleus	GO:0003677//DNA binding;GO:0003677//DNA binding;GO:0003700//transcription factor activity, sequence-specific DNA binding;GO:0003700//transcription factor activity, sequence-specific DNA binding	GO:0006355//regulation of transcription, DNA-templated;GO:0006355//regulation of transcription, DNA-templated;GO:0007275//multicellular organism development;GO:0007275//multicellular organism development	gi|1008935836|gb|AFU92142.2|/1.2e-129/starch negative regulator RSR1 [Triticum aestivum]//gi|1008935836|gb|AFU92142.2|/1.5e-174/starch negative regulator RSR1 [Triticum aestivum]//gi|1008935836|gb|AFU92142.2|/1.6e-171/starch negative regulator RSR1 [Triticum aestivum]//gi|1008935836|gb|AFU92142.2|/5.5e-154/starch negative regulator RSR1 [Triticum aestivum]
TraesCS4D02G102100	721;538;641	307;249;249	-1.02055	9.35123e-11	2.09073e-09	Down	-	GO:0005634//nucleus	GO:0003677//DNA binding	GO:0045893//positive regulation of transcription, DNA-templated;GO:2000652//regulation of secondary cell wall biogenesis	gi|474390671|gb|EMS65274.1|/6.5e-140/Transcription factor MYB44 [Triticum urartu]
TraesCS3B02G262500	410;350;601	107;114;136	-1.70258	1.98134e-15	6.54755e-14	Down	-	GO:0019005//SCF ubiquitin ligase complex	GO:0004842//ubiquitin-protein transferase activity	GO:0016567//protein ubiquitination;GO:0031146//SCF-dependent proteasomal ubiquitin-dependent protein catabolic process	gi|474127977|gb|EMS56289.1|/6.1e-243/hypothetical protein TRIUR3_19556 [Triticum urartu]
TraesCS6D02G158700	0;3;0	28;5;19	4.32592	0.000315052	0.00241366	Up	ko01100//Metabolic pathways;ko00190//Oxidative phosphorylation	GO:0005886//plasma membrane;GO:0009535//chloroplast thylakoid membrane;GO:0016021//integral component of membrane	GO:0008137//NADH dehydrogenase (ubiquinone) activity;GO:0048038//quinone binding	GO:0006810//transport;GO:0019684//photosynthesis, light reaction;GO:0042773//ATP synthesis coupled electron transport	gi|427437018|ref|YP_007026510.1|/9.7e-275/NADH-plastoquinone oxidoreductase subunit 2 [Festuca altissima]
TraesCS7B02G465500	129;127;83	235;216;189	1.12801	8.0245e-07	1.05286e-05	Up	-	GO:0005634//nucleus;GO:0009506//plasmodesma;GO:0009536//plastid	GO:0004674//protein serine/threonine kinase activity;GO:0005524//ATP binding	GO:0006303//double-strand break repair via nonhomologous end joining;GO:0006468//protein phosphorylation;GO:0007004//telomere maintenance via telomerase;GO:0007062//sister chromatid cohesion;GO:0007129//synapsis;GO:0007131//reciprocal meiotic recombination;GO:0010044//response to aluminum ion;GO:0010332//response to gamma radiation;GO:0032204//regulation of telomere maintenance;GO:0032504//multic…	gi|475526301|gb|EMT07286.1|/0.0e+00/Serine/threonine-protein kinase ATR [Aegilops tauschii]
TraesCS2D02G245000	1;0;2	36;2;2	3.95248	0.00485781	0.0256633	Up	-	-	-	-	gi|944061336|gb|KQJ96926.1|/4.2e-06/hypothetical protein BRADI_3g27822 [Brachypodium distachyon]
TraesCS1D02G114300	201;163;144	40;54;65	-1.45617	1.68399e-07	2.46788e-06	Down	ko04120//Ubiquitin mediated proteolysis	-	-	-	gi|545911893|gb|AGW81808.1|/3.2e-222/autophagy-related protein 18c [Triticum aestivum]
TraesCS2B02G196400	22;17;31	53;83;50	1.62886	5.05741e-05	0.000466776	Up	ko03050//Proteasome	GO:0005634//nucleus;GO:0005737//cytoplasm;GO:0019773//proteasome core complex, alpha-subunit complex	GO:0004298//threonine-type endopeptidase activity	GO:0006511//ubiquitin-dependent protein catabolic process	gi|475510893|gb|EMT05329.1|/5.8e-115/Proteasome subunit alpha type-6 [Aegilops tauschii]//gi|475510893|gb|EMT05329.1|/6.8e-140/Proteasome subunit alpha type-6 [Aegilops tauschii]
TraesCS7B02G365600	836;695;1054	260;281;361	-1.29112	1.76746e-13	5.03425e-12	Down	ko03015//mRNA surveillance pathway	GO:0005887//integral component of plasma membrane	GO:0015179//L-amino acid transmembrane transporter activity;GO:0015203//polyamine transmembrane transporter activity;GO:0015297//antiporter activity	GO:0003333//amino acid transmembrane transport;GO:1902047//polyamine transmembrane transport	gi|326514428|dbj|BAJ96201.1|/2.3e-257/predicted protein [Hordeum vulgare subsp. vulgare]
TraesCS2A02G331900	26;28;34	62;52;52	1.13507	0.00187023	0.0114101	Up	-	-	GO:0008270//zinc ion binding	-	gi|475545954|gb|EMT10574.1|/0.0e+00/hypothetical protein F775_16580 [Aegilops tauschii]
TraesCS1D02G377700	55;31;37	10;3;5	-2.55529	2.69642e-05	0.00026334	Down	-	GO:0016021//integral component of membrane	-	-	gi|475577521|gb|EMT17832.1|/0.0e+00/hypothetical protein F775_00585 [Aegilops tauschii]
TraesCS1A02G127600	0;6;8	15;18;20	2.14781	0.00966853	0.0451812	Up	-	GO:0005634//nucleus	GO:0003677//DNA binding;GO:0004003//ATP-dependent DNA helicase activity;GO:0005524//ATP binding;GO:0016818//hydrolase activity, acting on acid anhydrides, in phosphorus-containing anhydrides;GO:0097159//organic cyclic compound binding;GO:1901363//heterocyclic compound binding	GO:0006139//nucleobase-containing compound metabolic process;GO:0032508//DNA duplex unwinding	gi|473944816|gb|EMS50475.1|/0.0e+00/putative ATP-dependent RNA helicase DDX11 [Triticum urartu]//gi|473944816|gb|EMS50475.1|/1.3e-250/putative ATP-dependent RNA helicase DDX11 [Triticum urartu]
TraesCS1D02G279700	2430;2300;3631	791;694;1072	-1.47772	7.89335e-17	2.90134e-15	Down	ko03015//mRNA surveillance pathway	-	-	-	gi|475517656|gb|EMT06112.1|/1.0e-144/hypothetical protein F775_07489 [Aegilops tauschii]//gi|475517656|gb|EMT06112.1|/2.2e-156/hypothetical protein F775_07489 [Aegilops tauschii]
TraesCS4B02G208900	32;13;20	38;63;50	1.43509	0.00131573	0.00842299	Up	ko04141//Protein processing in endoplasmic reticulum	-	-	-	gi|475508043|gb|EMT05024.1|/1.6e-189/Hsp70-binding protein 1 [Aegilops tauschii]//gi|475508043|gb|EMT05024.1|/1.8e-207/Hsp70-binding protein 1 [Aegilops tauschii]//gi|475508043|gb|EMT05024.1|/5.1e-138/Hsp70-binding protein 1 [Aegilops tauschii]//gi|475508043|gb|EMT05024.1|/5.4e-182/Hsp70-binding protein 1 [Aegilops tauschii]
TraesCS4D02G144400	128;220;158	271;364;256	1.02734	5.01684e-06	5.71434e-05	Up	ko03440//Homologous recombination	GO:0005634//nucleus;GO:0005694//chromosome;GO:0005737//cytoplasm	GO:0003677//DNA binding;GO:0005524//ATP binding;GO:0009378//four-way junction helicase activity;GO:0043140//ATP-dependent 3'-5' DNA helicase activity	GO:0000724//double-strand break repair via homologous recombination;GO:0032508//DNA duplex unwinding	gi|475541737|gb|EMT09836.1|/0.0e+00/ATP-dependent DNA helicase hus2/rqh1 [Aegilops tauschii]
TraesCS5D02G483500	65;30;58	19;17;21	-1.19912	0.00809021	0.0390749	Down	-	GO:0016021//integral component of membrane	-	-	gi|475553698|gb|EMT12079.1|/6.2e-59/hypothetical protein F775_11404 [Aegilops tauschii]
TraesCS6A02G024900	661;828;693	1513;1431;1384	1.20347	3.44109e-23	1.80964e-21	Up	ko03040//Spliceosome	GO:0005739//mitochondrion	GO:0003676//nucleic acid binding;GO:0004386//helicase activity;GO:0005524//ATP binding	-	gi|357139805|ref|XP_003571468.1|/0.0e+00/PREDICTED: U5 small nuclear ribonucleoprotein 200 kDa helicase [Brachypodium distachyon]
TraesCS1A02G351000	48;7;15	61;56;74	1.67061	0.00147812	0.0092972	Up	ko00562//Inositol phosphate metabolism;ko00053//Ascorbate and aldarate metabolism	-	-	-	gi|13624653|emb|CAC36956.1|/1.9e-47/putative nuclear protein [Hordeum vulgare subsp. vulgare]
TraesCS5B02G482400	4511;3581;4485	1733;1290;1584	-1.22692	4.29193e-22	2.12825e-20	Down	ko01100//Metabolic pathways;ko01212//Fatty acid metabolism;ko00061//Fatty acid biosynthesis;ko00780//Biotin metabolism	-	-	GO:0006464//cellular protein modification process;GO:0009755//hormone-mediated signaling pathway;GO:0031347//regulation of defense response;GO:0043067//regulation of programmed cell death;GO:0048519;GO:0071229//cellular response to acid chemical;GO:1901701	gi|326530212|dbj|BAJ97532.1|/9.5e-160/predicted protein [Hordeum vulgare subsp. vulgare]
TraesCS3B02G460400	108;129;163	369;529;382	1.89649	1.67705e-21	8.04237e-20	Up	ko00909//Sesquiterpenoid and triterpenoid biosynthesis	-	GO:0000287//magnesium ion binding;GO:0010333//terpene synthase activity	GO:0008152//metabolic process	gi|669030984|emb|CDM85712.1|/0.0e+00/unnamed protein product [Triticum aestivum]
TraesCS2D02G089000	44;17;30	64;63;50	1.17771	0.0033177	0.0185959	Up	ko01100//Metabolic pathways;ko01110//Biosynthesis of secondary metabolites;ko00906//Carotenoid biosynthesis	-	-	-	gi|88175061|gb|ABD39554.1|/2.4e-109/tasselseed2-like short-chain dehydrogenase/reductase, partial [Hordeum vulgare]
TraesCS1B02G178500	121;122;226	313;316;274	1.16959	2.3131e-07	3.31142e-06	Up	ko03040//Spliceosome	GO:0005681//spliceosomal complex;GO:0005682//U5 snRNP;GO:0046540//U4/U6 x U5 tri-snRNP complex	-	GO:0000245//spliceosomal complex assembly	gi|326494354|dbj|BAJ90446.1|/1.2e-78/predicted protein [Hordeum vulgare subsp. vulgare]
TraesCS7A02G357400	74;62;83	28;34;22	-1.16511	0.00105443	0.00696592	Down	-	GO:0016021//integral component of membrane	GO:0005381//iron ion transmembrane transporter activity	GO:0034755//iron ion transmembrane transport	gi|326496324|dbj|BAJ94624.1|/2.4e-257/predicted protein [Hordeum vulgare subsp. vulgare]
TraesCS7A02G331100	5147;4574;6544	2035;2182;2090	-1.14382	2.35218e-23	1.24862e-21	Down	ko04075//Plant hormone signal transduction	GO:0005634//nucleus	-	GO:0006355//regulation of transcription, DNA-templated;GO:0009734//auxin-activated signaling pathway	gi|326490577|dbj|BAJ89956.1|/7.4e-116/predicted protein [Hordeum vulgare subsp. vulgare]
TraesCS2B02G247300	163;139;134	76;54;42	-1.12912	4.88113e-05	0.000451845	Down	ko04141//Protein processing in endoplasmic reticulum	-	-	GO:0009408//response to heat;GO:0009644//response to high light intensity;GO:0042542//response to hydrogen peroxide	gi|475582934|gb|EMT19289.1|/9.7e-59/hypothetical protein F775_07048 [Aegilops tauschii]
TraesCS2D02G451700	97;96;79	182;181;154	1.14051	2.92685e-07	4.13051e-06	Up	ko03030//DNA replication	-	GO:0004386//helicase activity;GO:0017108//5'-flap endonuclease activity;GO:0043142//single-stranded DNA-dependent ATPase activity	GO:0033567//DNA replication, Okazaki fragment processing	gi|960491585|ref|XP_014751082.1|/0.0e+00/PREDICTED: DNA replication ATP-dependent helicase/nuclease DNA2 isoform X1 [Brachypodium distachyon]
TraesCS5D02G503300	0;0;0	11;3;5	5.3214	0.00234031	0.013818	Up	-	-	-	-	gi|474208060|gb|EMS58783.1|/3.1e-46/hypothetical protein TRIUR3_27413 [Triticum urartu]
TraesCS6D02G167100	199;172;195	77;71;79	-1.09808	8.42236e-07	1.10122e-05	Down	-	-	GO:0003914//DNA (6-4) photolyase activity	GO:0009411//response to UV	gi|326513908|dbj|BAJ92104.1|/2.2e-309/predicted protein [Hordeum vulgare subsp. vulgare]
TraesCS1D02G407900	74;42;55	30;14;21	-1.17545	0.00708509	0.0350407	Down	-	-	-	-	gi|475601945|gb|EMT24989.1|/3.6e-179/Speckle-type POZ protein-like protein A [Aegilops tauschii]
TraesCS2A02G017700	73;46;57	30;16;13	-1.36242	0.00200615	0.0121247	Down	-	-	-	-	gi|475459012|gb|EMT01966.1|/1.2e-182/hypothetical protein F775_32935 [Aegilops tauschii]
TraesCS2B02G056100	266;178;183	72;46;16	-2.02101	2.69832e-08	4.43976e-07	Down	-	GO:0016021//integral component of membrane	-	GO:0008643//carbohydrate transport	gi|475603820|gb|EMT25542.1|/5.4e-130/Protein RUPTURED POLLEN GRAIN 1 [Aegilops tauschii]
TraesCS7D02G380400	156;151;244	77;38;60	-1.42838	1.54941e-06	1.93005e-05	Down	ko01100//Metabolic pathways;ko00500//Starch and sucrose metabolism	GO:0005615//extracellular space	GO:0004556//alpha-amylase activity;GO:0005509//calcium ion binding	GO:0005975//carbohydrate metabolic process	gi|229610881|emb|CAX51372.1|/2.3e-256/alpha-amylase [Hordeum vulgare subsp. vulgare]
TraesCS2A02G160300	52;98;40	233;246;157	1.94575	2.64203e-10	5.57195e-09	Up	ko03013//RNA transport;ko03040//Spliceosome;ko03015//mRNA surveillance pathway	GO:0016021//integral component of membrane	GO:0000166//nucleotide binding	GO:0010508//positive regulation of autophagy	gi|475595483|gb|EMT23054.1|/0.0e+00/hypothetical protein F775_18803 [Aegilops tauschii]
TraesCS5D02G248400	18;17;15	0;2;0	-4.43482	0.000602481	0.00427831	Down	-	GO:0016021//integral component of membrane	-	-	gi|125542382|gb|EAY88521.1|/7.8e-273/hypothetical protein OsI_09992 [Oryza sativa Indica Group]
TraesCS3A02G527000	6;10;3	0;0;0	-4.90105	0.00651456	0.0326741	Down	-	GO:0005886//plasma membrane;GO:0016021//integral component of membrane	GO:0005375//copper ion transmembrane transporter activity;GO:0005385//zinc ion transmembrane transporter activity	GO:0006826//iron ion transport;GO:0010106//cellular response to iron ion starvation;GO:0010167//response to nitrate;GO:0015706//nitrate transport;GO:0035434//copper ion transmembrane transport;GO:0071577//zinc II ion transmembrane transport	gi|474308731|gb|EMS61835.1|/7.2e-160/Zinc transporter 1 [Triticum urartu]
TraesCS2A02G365700	59;19;44	16;8;8	-1.71029	0.00318154	0.0179429	Down	-	-	-	-	gi|475558306|gb|EMT13052.1|/3.4e-07/Kelch-like protein 7 [Aegilops tauschii]
TraesCS3D02G249300	555;455;805	214;258;283	-1.03713	1.54353e-07	2.27569e-06	Down	ko01100//Metabolic pathways;ko00240//Pyrimidine metabolism	GO:0005829//cytosol	GO:0004126//cytidine deaminase activity;GO:0008270//zinc ion binding	GO:0009972//cytidine deamination	gi|669029552|emb|CDM83792.1|/6.6e-157/unnamed protein product [Triticum aestivum]
TraesCS3A02G367600	995;1184;1415	523;459;520	-1.03646	1.86058e-13	5.28949e-12	Down	-	GO:0005634//nucleus	GO:0003677//DNA binding	GO:0006355//regulation of transcription, DNA-templated	gi|669029439|emb|CDM83638.1|/2.9e-162/unnamed protein product [Triticum aestivum]
TraesCS5A02G174200	44;39;90	5;4;5	-3.39703	1.44763e-08	2.47991e-07	Down	ko04075//Plant hormone signal transduction	-	GO:0003700//transcription factor activity, sequence-specific DNA binding;GO:0043565//sequence-specific DNA binding	GO:0006355//regulation of transcription, DNA-templated	gi|474381045|gb|EMS64561.1|/3.1e-219/TGACG-sequence-specific DNA-binding protein TGA-2.1 [Triticum urartu]
TraesCSU02G265500	2237;809;444	3651;6689;6888	2.5178	0.000597728	0.0042479	Up	-	-	-	-	gi|195610700|gb|ACG27180.1|/2.4e-44/hypothetical protein [Zea mays]
TraesCS1A02G177100	381;355;463	148;161;153	-1.15473	1.24255e-11	3.01537e-10	Down	ko01100//Metabolic pathways;ko00380//Tryptophan metabolism	GO:0016021//integral component of membrane	GO:0005506//iron ion binding;GO:0016709//oxidoreductase activity, acting on paired donors, with incorporation or reduction of molecular oxygen, NAD(P)H as one donor, and incorporation of one atom of oxygen;GO:0020037//heme binding	GO:0044550//secondary metabolite biosynthetic process;GO:0055114//oxidation-reduction process	gi|326520079|dbj|BAK03964.1|/4.3e-262/predicted protein [Hordeum vulgare subsp. vulgare]
TraesCS3A02G423800	96;94;210	5;7;20	-3.40173	1.24642e-12	3.31796e-11	Down	-	-	GO:0008270//zinc ion binding	-	gi|669030991|emb|CDM85721.1|/7.5e-66/unnamed protein product [Triticum aestivum]
TraesCS3D02G510600	66;51;59	12;4;0	-3.25139	1.74508e-07	2.54874e-06	Down	-	GO:0005737//cytoplasm	-	-	gi|669031654|emb|CDM86753.1|/1.5e-99/unnamed protein product [Triticum aestivum]
TraesCS6A02G013800	59;64;45	132;91;107	1.18869	4.33628e-05	0.000405917	Up	-	GO:0005829//cytosol	-	GO:0009630//gravitropism;GO:0048573//photoperiodism, flowering	gi|475607180|gb|EMT26622.1|/5.0e-73/hypothetical protein F775_30871 [Aegilops tauschii]
TraesCS1B02G034100	0;0;0	4;3;17	5.68679	0.000805624	0.00551706	Up	-	-	GO:0004867//serine-type endopeptidase inhibitor activity	GO:0009611//response to wounding;GO:0010951//negative regulation of endopeptidase activity	gi|473884724|gb|EMS48066.1|/1.7e-31/Subtilisin-chymotrypsin inhibitor-2A [Triticum urartu]
TraesCS5D02G330000	29;13;16	0;5;0	-3.33198	0.00161914	0.0100831	Down	ko04145//Phagosome	-	-	-	gi|721610815|ref|XP_010236324.1|/1.0e-43/PREDICTED: proline-rich receptor-like protein kinase PERK2 [Brachypodium distachyon]
TraesCS2B02G056000	396;287;256	92;74;27	-2.07827	3.42914e-11	7.99113e-10	Down	-	GO:0016021//integral component of membrane	-	GO:0008643//carbohydrate transport	gi|475603820|gb|EMT25542.1|/2.4e-130/Protein RUPTURED POLLEN GRAIN 1 [Aegilops tauschii]//gi|475603820|gb|EMT25542.1|/3.1e-110/Protein RUPTURED POLLEN GRAIN 1 [Aegilops tauschii]
TraesCS5B02G285200	72;79;50	43;24;11	-1.16336	0.0104781	0.0482554	Down	-	-	GO:0003993//acid phosphatase activity;GO:0046872//metal ion binding	GO:0016311//dephosphorylation	gi|326517661|dbj|BAK03749.1|/0.0e+00/predicted protein [Hordeum vulgare subsp. vulgare]
TraesCS3D02G388900	51;34;69	12;8;12	-2.03864	4.42875e-05	0.000413613	Down	ko01100//Metabolic pathways;ko01110//Biosynthesis of secondary metabolites;ko00564//Glycerophospholipid metabolism;ko00592//alpha-Linolenic acid metabolism	GO:0005739//mitochondrion;GO:0009507//chloroplast	GO:0008970//phosphatidylcholine 1-acylhydrolase activity;GO:0052739//phosphatidylserine 1-acylhydrolase activity;GO:0052740//1-acyl-2-lysophosphatidylserine acylhydrolase activity	GO:0016042//lipid catabolic process	gi|670388418|ref|XP_008674694.1|/7.0e-176/PREDICTED: galactolipase DONGLE, chloroplastic-like [Zea mays]
TraesCS1D02G110000	97;90;66	0;11;2	-4.07605	1.48183e-11	3.57492e-10	Down	-	-	-	-	gi|475488306|gb|EMT03360.1|/2.6e-188/hypothetical protein F775_01724 [Aegilops tauschii]
TraesCS5A02G081300	221;122;105	29;24;29	-2.23385	2.73982e-10	5.76598e-09	Down	-	-	-	-	gi|413925396|gb|AFW65328.1|/5.0e-27/putative peptidase C48 domain family protein [Zea mays]//gi|413925396|gb|AFW65328.1|/6.6e-27/putative peptidase C48 domain family protein [Zea mays]//gi|413925396|gb|AFW65328.1|/7.0e-27/putative peptidase C48 domain family protein [Zea mays]
TraesCS2A02G133800	427;279;520	137;127;187	-1.21201	1.86213e-07	2.70699e-06	Down	-	-	GO:0008168//methyltransferase activity	GO:0032259//methylation	gi|357121671|ref|XP_003562541.1|/3.5e-122/PREDICTED: methyltransferase-like protein 13 [Brachypodium distachyon]
TraesCS2D02G205700	1088;977;1124	426;411;471	-1.06437	8.32885e-18	3.26604e-16	Down	-	GO:0000407//pre-autophagosomal structure;GO:0005783//endoplasmic reticulum;GO:0016021//integral component of membrane	-	GO:0006887//exocytosis;GO:0007029//endoplasmic reticulum organization;GO:0007030//Golgi organization;GO:0010506//regulation of autophagy	gi|326502572|dbj|BAJ95349.1|/7.0e-226/predicted protein [Hordeum vulgare subsp. vulgare]
TraesCS2B02G545500	36;21;28	7;10;5	-1.73528	0.00481953	0.0255043	Down	-	GO:0009536//plastid	-	-	gi|1002260560|ref|XP_015634612.1|/2.2e-18/PREDICTED: VQ motif-containing protein 11 [Oryza sativa Japonica Group]
TraesCS6B02G176400	16;10;20	0;0;3	-3.6961	0.00203095	0.0122557	Down	ko03010//Ribosome	GO:0005840//ribosome	GO:0003735//structural constituent of ribosome	GO:0006412//translation	gi|242050130|ref|XP_002462809.1|/1.9e-60/hypothetical protein SORBIDRAFT_02g032360 [Sorghum bicolor]
TraesCS5A02G503900	6;6;10	0;0;0	-5.09211	0.00291809	0.0166863	Down	-	-	-	-	gi|7716956|gb|AAF68628.1|AF255053_1/1.1e-46/cold-responsive LEA/RAB-related COR protein [Triticum aestivum]
TraesCS2B02G358900	266;185;193	56;51;65	-1.68473	3.16297e-11	7.40229e-10	Down	-	-	-	-	gi|474373627|gb|EMS64022.1|/1.3e-210/hypothetical protein TRIUR3_23121 [Triticum urartu]
TraesCS1B02G452100	528;469;598	195;219;210	-1.13297	1.31937e-13	3.81569e-12	Down	ko01110//Biosynthesis of secondary metabolites;ko00900//Terpenoid backbone biosynthesis	GO:0009507//chloroplast	GO:0046872//metal ion binding;GO:0050347//trans-octaprenyltranstransferase activity;GO:0052923	GO:0008299//isoprenoid biosynthetic process;GO:0015979//photosynthesis	gi|326524578|dbj|BAK00672.1|/1.2e-211/predicted protein [Hordeum vulgare subsp. vulgare]
TraesCS4D02G115700	131;145;146	266;266;246	1.09993	7.16169e-10	1.44236e-08	Up	ko01100//Metabolic pathways;ko01200//Carbon metabolism;ko00710//Carbon fixation in photosynthetic organisms;ko00620//Pyruvate metabolism	-	-	-	gi|475514096|gb|EMT05686.1|/4.9e-260/hypothetical protein F775_10941 [Aegilops tauschii]
TraesCS1B02G220900	41;68;49	104;102;96	1.149	9.90442e-05	0.000857541	Up	-	-	-	-	gi|475537439|gb|EMT09074.1|/0.0e+00/hypothetical protein F775_03143 [Aegilops tauschii]
TraesCS1D02G159700	67741;56959;84988	14688;8391;22386	-1.96872	5.74927e-06	6.47029e-05	Down	-	-	-	-	gi|474425173|gb|EMS67687.1|/7.8e-42/hypothetical protein TRIUR3_23075 [Triticum urartu]
TraesCS5A02G455700	93;122;134	228;280;199	1.23459	8.69728e-09	1.53563e-07	Up	-	-	-	-	gi|670018393|emb|CDJ26641.1|/1.7e-171/unnamed protein product [Triticum aestivum]
TraesCS3B02G407500	109;94;120	26;44;48	-1.22869	0.000124139	0.00105006	Down	ko00562//Inositol phosphate metabolism;ko00053//Ascorbate and aldarate metabolism	-	-	-	gi|669030537|emb|CDM85097.1|/4.8e-74/unnamed protein product [Triticum aestivum]
TraesCS1B02G055800	13;16;14	57;45;35	1.88464	3.34855e-05	0.000321242	Up	ko00310//Lysine degradation	GO:0005634//nucleus;GO:0005694//chromosome	GO:0008270//zinc ion binding;GO:0018024//histone-lysine N-methyltransferase activity;GO:0042393//histone binding	GO:0034968//histone lysine methylation	gi|326515818|dbj|BAK07155.1|/0.0e+00/predicted protein [Hordeum vulgare subsp. vulgare]
TraesCS4B02G007100	895;746;995	1730;1719;1465	1.11757	7.87313e-22	3.84914e-20	Up	ko03010//Ribosome	GO:0005840//ribosome	GO:0003723//RNA binding	-	gi|326526595|dbj|BAJ97314.1|/3.3e-208/predicted protein [Hordeum vulgare subsp. vulgare]
TraesCS1D02G049900	32;36;23	64;63;39	1.07489	0.00580484	0.0297783	Up	-	GO:0005737//cytoplasm;GO:0044614//nuclear pore cytoplasmic filaments	GO:0000822//inositol hexakisphosphate binding;GO:0005543//phospholipid binding;GO:0031369//translation initiation factor binding	GO:0006446//regulation of translational initiation;GO:0006449//regulation of translational termination;GO:0016973//poly(A)+ mRNA export from nucleus	gi|474329891|gb|EMS62561.1|/6.4e-119/Nucleoporin GLE1 [Triticum urartu]
TraesCS1B02G065700	336;350;372	647;687;644	1.1211	3.65248e-19	1.54564e-17	Up	ko03013//RNA transport	GO:0005643//nuclear pore	-	GO:0006810//transport	gi|475544919|gb|EMT10409.1|/0.0e+00/Nuclear pore complex protein [Aegilops tauschii]
TraesCS2B02G115400	98;153;116	206;258;171	1.00178	2.01716e-05	0.000202361	Up	-	-	-	-	gi|475549239|gb|EMT11225.1|/0.0e+00/hypothetical protein F775_20401 [Aegilops tauschii]
TraesCS6A02G106000	1133;998;1618	156;100;270	-2.59425	5.05369e-08	7.98654e-07	Down	-	GO:0016021//integral component of membrane	-	-	gi|326514144|dbj|BAJ92222.1|/2.9e-52/predicted protein [Hordeum vulgare subsp. vulgare]//gi|326514144|dbj|BAJ92222.1|/3.1e-44/predicted protein [Hordeum vulgare subsp. vulgare]//gi|326514144|dbj|BAJ92222.1|/6.5e-54/predicted protein [Hordeum vulgare subsp. vulgare]//gi|326514144|dbj|BAJ92222.1|/7.2e-51/predicted protein [Hordeum vulgare subsp. vulgare]
TraesCS4B02G181900	331;434;425	136;153;178	-1.12847	2.58932e-09	4.87172e-08	Down	-	-	-	-	gi|326520962|dbj|BAJ92844.1|/2.5e-75/predicted protein [Hordeum vulgare subsp. vulgare]
TraesCS2B02G610400	131;99;230	34;58;42	-1.55208	4.63199e-06	5.3137e-05	Down	-	GO:0005774//vacuolar membrane;GO:0016021//integral component of membrane	GO:0005381//iron ion transmembrane transporter activity;GO:0005384//manganese ion transmembrane transporter activity	GO:0006880//intracellular sequestering of iron ion;GO:0030026//cellular manganese ion homeostasis;GO:0034755//iron ion transmembrane transport;GO:0071281//cellular response to iron ion;GO:0071421//manganese ion transmembrane transport	gi|326511371|dbj|BAJ87699.1|/2.1e-98/predicted protein [Hordeum vulgare subsp. vulgare]
TraesCS1A02G293400	49;53;64	31;22;13	-1.11658	0.0083992	0.0402595	Down	-	-	-	-	gi|475488967|gb|EMT03398.1|/1.0e-111/hypothetical protein F775_22017 [Aegilops tauschii]//gi|475488967|gb|EMT03398.1|/1.3e-111/hypothetical protein F775_22017 [Aegilops tauschii]
TraesCS6A02G363200	35;17;6	51;92;43	1.88271	0.000339835	0.00258186	Up	-	GO:0016021//integral component of membrane	-	-	gi|475494232|gb|EMT03753.1|/0.0e+00/hypothetical protein F775_25438 [Aegilops tauschii]
TraesCS5D02G422200	0;0;2	11;12;10	4.27292	0.00176651	0.0108691	Up	-	-	GO:0005516//calmodulin binding	GO:0006950//response to stress	gi|475444239|gb|EMT01521.1|/6.8e-310/hypothetical protein F775_01069 [Aegilops tauschii]
TraesCS1A02G417200	33;39;36	9;9;11	-1.67771	0.00140756	0.0089211	Down	-	-	-	-	gi|721673016|ref|XP_003579228.2|/1.5e-37/PREDICTED: FBD-associated F-box protein At5g60610-like [Brachypodium distachyon]
TraesCS7D02G499000	56;25;48	7;15;0	-2.3466	0.000763967	0.00526651	Down	-	-	-	-	gi|475454287|gb|EMT01790.1|/5.2e-216/hypothetical protein F775_07552 [Aegilops tauschii]
TraesCS7D02G178000	71;58;90	12;22;19	-1.82321	7.01035e-06	7.74009e-05	Down	-	GO:0016021//integral component of membrane	GO:0008270//zinc ion binding	-	gi|326510975|dbj|BAJ91835.1|/3.1e-162/predicted protein [Hordeum vulgare subsp. vulgare]
TraesCS7A02G378700	53;69;46	116;122;74	1.10088	0.000318577	0.00243798	Up	ko04144//Endocytosis	GO:0016021//integral component of membrane	-	GO:0010152//pollen maturation	gi|475517993|gb|EMT06152.1|/0.0e+00/hypothetical protein F775_19907 [Aegilops tauschii]
TraesCS3B02G497900	167;124;164	38;73;77	-1.0506	0.000388284	0.00290403	Down	ko02010//ABC transporters	-	GO:0016491//oxidoreductase activity;GO:0046872//metal ion binding	GO:0055114//oxidation-reduction process	gi|669031231|emb|CDM86075.1|/2.5e-211/unnamed protein product [Triticum aestivum]
TraesCS3B02G520000	6;8;9	0;0;0	-5.16114	0.00220114	0.0131171	Down	-	GO:0005615//extracellular space	GO:0004867//serine-type endopeptidase inhibitor activity	GO:0010466//negative regulation of peptidase activity	gi|475533246|gb|EMT08352.1|/4.2e-172/Serpin-Z1 [Aegilops tauschii]
TraesCS5A02G238800	1235;962;1799	259;189;372	-2.04852	1.46647e-07	2.17129e-06	Down	-	-	-	-	gi|326502118|dbj|BAK06551.1|/7.4e-102/predicted protein [Hordeum vulgare subsp. vulgare]
TraesCS5D02G499000	228;285;190	483;588;330	1.2009	1.58033e-08	2.69192e-07	Up	ko01100//Metabolic pathways;ko00230//Purine metabolism;ko00240//Pyrimidine metabolism;ko03020//RNA polymerase	GO:0005665//DNA-directed RNA polymerase II, core complex	GO:0001055//RNA polymerase II activity;GO:0003677//DNA binding	GO:0006366//transcription from RNA polymerase II promoter	gi|475467879|gb|EMT02256.1|/0.0e+00/DNA-directed RNA polymerase II subunit RPB1 [Aegilops tauschii]
TraesCS4B02G097200	59;37;40	0;2;5	-4.05462	6.76219e-08	1.0501e-06	Down	ko01100//Metabolic pathways;ko01110//Biosynthesis of secondary metabolites;ko00100//Steroid biosynthesis	GO:0016021//integral component of membrane	GO:0005506//iron ion binding;GO:0016491//oxidoreductase activity	GO:0006633//fatty acid biosynthetic process;GO:0055114//oxidation-reduction process	gi|475607485|gb|EMT26728.1|/2.0e-174/Putative C-4 methylsterol oxidase [Aegilops tauschii]
TraesCS1A02G058900	336;367;240	85;97;106	-1.49664	4.83843e-11	1.10978e-09	Down	-	GO:0009507//chloroplast	GO:0016301//kinase activity;GO:0016773//phosphotransferase activity, alcohol group as acceptor	GO:0005975//carbohydrate metabolic process;GO:0016310//phosphorylation	gi|474418760|gb|EMS67371.1|/2.3e-278/Xylulose kinase [Triticum urartu]//gi|474418760|gb|EMS67371.1|/7.5e-277/Xylulose kinase [Triticum urartu]
TraesCS5B02G531800	9;13;7	54;62;40	2.63641	4.58849e-08	7.29989e-07	Up	ko01100//Metabolic pathways;ko01110//Biosynthesis of secondary metabolites;ko00960//Tropane, piperidine and pyridine alkaloid biosynthesis	-	GO:0016491//oxidoreductase activity	GO:0055114//oxidation-reduction process	gi|475546399|gb|EMT10676.1|/1.3e-121/Tropinone reductase-like protein [Aegilops tauschii]
TraesCS2A02G543700	16;24;26	0;2;0	-4.83048	0.000100375	0.000867737	Down	ko01110//Biosynthesis of secondary metabolites;ko00901//Indole alkaloid biosynthesis	-	GO:0016788//hydrolase activity, acting on ester bonds	-	gi|475627218|gb|EMT33597.1|/2.6e-214/GDSL esterase/lipase [Aegilops tauschii]
TraesCS5D02G038300	63;63;68	20;26;33	-1.07321	0.0041381	0.0224061	Down	ko03008//Ribosome biogenesis in eukaryotes	GO:0005730//nucleolus	GO:0005525//GTP binding	GO:0042254//ribosome biogenesis	gi|475538206|gb|EMT09209.1|/0.0e+00/Putative nucleolar GTP-binding protein 1 [Aegilops tauschii]
TraesCS1D02G445600	10;6;3	0;0;0	-4.89568	0.00659932	0.0330086	Down	ko04141//Protein processing in endoplasmic reticulum	GO:0016021//integral component of membrane	-	-	gi|473905046|gb|EMS49350.1|/8.5e-106/hypothetical protein TRIUR3_03956 [Triticum urartu]
TraesCS7D02G153100	1152;1008;1523	446;432;542	-1.14787	2.9693e-13	8.31072e-12	Down	-	GO:0016021//integral component of membrane	-	-	gi|326514144|dbj|BAJ92222.1|/1.0e-57/predicted protein [Hordeum vulgare subsp. vulgare]//gi|326514144|dbj|BAJ92222.1|/5.6e-56/predicted protein [Hordeum vulgare subsp. vulgare]//gi|326514144|dbj|BAJ92222.1|/7.0e-57/predicted protein [Hordeum vulgare subsp. vulgare]
TraesCS6A02G046400	132;150;162	347;323;255	1.27459	4.98474e-12	1.2601e-10	Up	-	-	-	-	gi|474391613|gb|EMS65376.1|/2.9e-194/hypothetical protein TRIUR3_21892 [Triticum urartu]
TraesCS7A02G433300	119;150;76	214;208;206	1.07477	1.67183e-05	0.000170771	Up	ko01100//Metabolic pathways;ko01200//Carbon metabolism;ko00710//Carbon fixation in photosynthetic organisms;ko00620//Pyruvate metabolism	-	-	-	gi|474357195|gb|EMS63156.1|/7.8e-279/F-box only protein 7 [Triticum urartu]
TraesCS2B02G450600	132;91;88	44;24;37	-1.3481	8.51726e-05	0.000747612	Down	-	-	-	-	-
TraesCS1B02G086400	2;0;0	34;28;15	5.47518	5.4467e-06	6.15893e-05	Up	-	-	-	-	gi|357130038|ref|XP_003566665.1|/1.8e-43/PREDICTED: uncharacterized protein At4g08330, chloroplastic-like [Brachypodium distachyon]
TraesCS1B02G362100	35;27;46	4;3;5	-2.94311	7.42552e-06	8.16256e-05	Down	-	GO:0043231//intracellular membrane-bounded organelle	GO:0080043//quercetin 3-O-glucosyltransferase activity;GO:0080044//quercetin 7-O-glucosyltransferase activity	GO:0009813//flavonoid biosynthetic process;GO:0052696//flavonoid glucuronidation	gi|357128707|ref|XP_003566011.1|/9.6e-208/PREDICTED: anthocyanidin 5,3-O-glucosyltransferase-like [Brachypodium distachyon]
TraesCS5A02G355800	30;12;12	2;6;0	-2.55495	0.00810413	0.0391329	Down	-	-	-	-	gi|125532017|gb|EAY78582.1|/1.3e-90/hypothetical protein OsI_33679 [Oryza sativa Indica Group]
TraesCS7D02G462600	39;24;21	58;92;41	1.39232	0.000871761	0.00591172	Up	-	-	GO:0004190//aspartic-type endopeptidase activity	GO:0006508//proteolysis	gi|473956668|gb|EMS50936.1|/2.6e-199/Aspartic proteinase nepenthesin-1 [Triticum urartu]
TraesCS1D02G411800	175;146;207	90;60;58	-1.12425	1.25797e-05	0.000132088	Down	-	-	-	-	gi|475532615|gb|EMT08243.1|/2.1e-41/hypothetical protein F775_00769 [Aegilops tauschii]
TraesCS4A02G309500	4;11;6	0;0;0	-5.03937	0.00393207	0.0214565	Down	ko01100//Metabolic pathways;ko01110//Biosynthesis of secondary metabolites;ko00592//alpha-Linolenic acid metabolism	GO:0016021//integral component of membrane;GO:0016021//integral component of membrane;GO:0016021//integral component of membrane	GO:0004672//protein kinase activity;GO:0004672//protein kinase activity;GO:0004672//protein kinase activity;GO:0005524//ATP binding;GO:0005524//ATP binding;GO:0005524//ATP binding;GO:0030247//polysaccharide binding;GO:0030247//polysaccharide binding;GO:0030247//polysaccharide binding;GO:0043531//ADP binding;GO:0043531//ADP binding;GO:0043531//ADP binding	GO:0006468//protein phosphorylation;GO:0006468//protein phosphorylation;GO:0006468//protein phosphorylation	gi|474389620|gb|EMS65244.1|/1.8e-114/Putative disease resistance protein RGA1 [Triticum urartu]//gi|475617979|gb|EMT30296.1|/1.1e-183/Putative disease resistance RPP13-like protein 1 [Aegilops tauschii]//gi|475617979|gb|EMT30296.1|/2.9e-142/Putative disease resistance RPP13-like protein 1 [Aegilops tauschii]//gi|475617979|gb|EMT30296.1|/4.2e-166/Putative disease resistance RPP13-like protein 1 [A…
TraesCS5A02G503100	742;598;948	162;158;276	-1.7079	8.81519e-15	2.776e-13	Down	-	GO:0016021//integral component of membrane	-	-	gi|474174446|gb|EMS57713.1|/5.8e-29/hypothetical protein TRIUR3_30382 [Triticum urartu]
TraesCS1A02G289900	6;6;3	20;21;12	2.02737	0.00592316	0.0302849	Up	-	-	-	-	gi|473723765|gb|EMS44997.1|/1.8e-24/hypothetical protein TRIUR3_21122 [Triticum urartu]
TraesCS3B02G050300	255;223;277	112;77;85	-1.24256	8.57745e-09	1.51655e-07	Down	-	-	GO:0016758//transferase activity, transferring hexosyl groups	GO:0008152//metabolic process	gi|669027446|emb|CDM80806.1|/1.7e-273/unnamed protein product [Triticum aestivum]
TraesCS2B02G460200	117;96;123	37;48;49	-1.10431	0.000142827	0.00119229	Down	-	GO:0016021//integral component of membrane	-	-	gi|1002341717|ref|NP_001152359.2|/5.9e-43/hypoxia induced protein conserved region containing protein [Zea mays]
TraesCS2A02G465800	40;40;50	66;104;78	1.15062	0.00031711	0.00242794	Up	-	GO:0016021//integral component of membrane	-	-	gi|475619458|gb|EMT30780.1|/5.7e-147/hypothetical protein F775_43307 [Aegilops tauschii]
TraesCS3A02G241100	47;62;78	26;17;27	-1.19266	0.00308279	0.0174733	Down	-	-	GO:0004190//aspartic-type endopeptidase activity	GO:0006508//proteolysis;GO:0006629//lipid metabolic process	gi|474072546|gb|EMS54428.1|/1.1e-288/Aspartic proteinase oryzasin-1 [Triticum urartu]
TraesCS2A02G539400	169;161;117	287;263;254	1.06054	1.1661e-07	1.75387e-06	Up	-	-	GO:0046872//metal ion binding	GO:0030001//metal ion transport	gi|474390725|gb|EMS65281.1|/3.7e-63/hypothetical protein TRIUR3_32617 [Triticum urartu]
TraesCS3B02G204600	65;31;61	104;124;83	1.20486	0.000176239	0.00143772	Up	-	-	-	-	gi|669028720|emb|CDM82631.1|/4.9e-109/unnamed protein product [Triticum aestivum]
TraesCS2B02G141700	86;57;136	11;7;7	-3.25319	1.08958e-11	2.66057e-10	Down	ko00500//Starch and sucrose metabolism	-	GO:0016161//beta-amylase activity	GO:0000272//polysaccharide catabolic process	gi|326517597|dbj|BAK03717.1|/5.7e-286/predicted protein [Hordeum vulgare subsp. vulgare]
TraesCS7D02G263500	72;46;49	25;20;23	-1.07812	0.00812447	0.0392152	Down	-	-	-	-	gi|475615740|gb|EMT29546.1|/7.0e-71/hypothetical protein F775_02441 [Aegilops tauschii]
TraesCS2D02G080300	32;43;58	67;105;66	1.05769	0.00209765	0.0125951	Up	ko01100//Metabolic pathways;ko01110//Biosynthesis of secondary metabolites;ko00940//Phenylpropanoid biosynthesis	-	-	-	gi|475586605|gb|EMT20340.1|/3.3e-124/hypothetical protein F775_01768 [Aegilops tauschii]//gi|475586605|gb|EMT20340.1|/7.2e-114/hypothetical protein F775_01768 [Aegilops tauschii]
TraesCS6A02G363400	44;19;54	80;91;91	1.3908	0.000117529	0.00100099	Up	-	GO:0016021//integral component of membrane	-	-	gi|475519598|gb|EMT06378.1|/2.3e-303/hypothetical protein F775_13723 [Aegilops tauschii]
TraesCS1A02G293200	31;29;31	51;79;56	1.24745	0.000573555	0.00409835	Up	-	GO:0005739//mitochondrion	-	-	gi|357129017|ref|XP_003566165.1|/1.5e-151/PREDICTED: uncharacterized protein LOC100828481 [Brachypodium distachyon]
TraesCS6B02G336900	101;77;118	32;32;27	-1.48076	5.76031e-06	6.48029e-05	Down	-	GO:0016021//integral component of membrane	GO:0008270//zinc ion binding	-	gi|475492370|gb|EMT03625.1|/6.6e-98/RING-H2 finger protein ATL1Q [Aegilops tauschii]
TraesCS6D02G383700	28;20;19	4;6;0	-2.5415	0.00212836	0.0127524	Down	-	-	GO:0004672//protein kinase activity;GO:0005524//ATP binding	GO:0006468//protein phosphorylation;GO:0009555//pollen development	gi|475563416|gb|EMT14270.1|/2.8e-236/Putative LRR receptor-like serine/threonine-protein kinase [Aegilops tauschii]
TraesCS1B02G047100	56;42;93	146;106;85	1.04167	0.00133601	0.00853892	Up	-	-	-	-	gi|944066254|gb|KQK01845.1|/2.5e-174/hypothetical protein BRADI_3g58810 [Brachypodium distachyon]
TraesCS3D02G421700	5049;4976;6728	2114;1946;2054	-1.2312	2.24134e-27	1.45789e-25	Down	ko01212//Fatty acid metabolism;ko01040//Biosynthesis of unsaturated fatty acids;ko00061//Fatty acid biosynthesis	-	GO:0045300//acyl-[acyl-carrier-protein] desaturase activity	GO:0006631//fatty acid metabolic process;GO:0055114//oxidation-reduction process	gi|669030951|emb|CDM85667.1|/1.8e-228/unnamed protein product [Triticum aestivum]
TraesCS1D02G355000	78;67;82	113;179;147	1.17104	4.99461e-06	5.69261e-05	Up	-	-	-	-	gi|475526383|gb|EMT07304.1|/3.1e-218/hypothetical protein F775_52623 [Aegilops tauschii]
TraesCS5B02G044200	28;27;27	6;9;0	-2.24843	0.00253921	0.01482	Down	-	-	-	-	gi|475592478|gb|EMT22083.1|/1.4e-131/hypothetical protein F775_01152 [Aegilops tauschii]
TraesCS5D02G081000	616;747;805	335;327;240	-1.04977	2.41628e-11	5.72832e-10	Down	-	GO:0005634//nucleus	GO:0003677//DNA binding	GO:0006355//regulation of transcription, DNA-templated	gi|475579295|gb|EMT18307.1|/6.3e-154/Two-component response regulator ARR2 [Aegilops tauschii]
TraesCS2A02G339100	23;16;22	0;2;0	-4.71606	0.000168147	0.00137881	Down	-	GO:0016021//integral component of membrane	-	-	gi|326522040|dbj|BAK04148.1|/3.1e-218/predicted protein [Hordeum vulgare subsp. vulgare]
TraesCS4B02G168700	57;54;61	139;172;144	1.62142	3.82617e-11	8.85923e-10	Up	-	GO:0005634//nucleus;GO:0005694//chromosome	GO:0003677//DNA binding;GO:0004386//helicase activity;GO:0005524//ATP binding	GO:0051026//chiasma assembly	gi|721665490|ref|XP_010235709.1|/0.0e+00/PREDICTED: ATP-dependent DNA helicase MER3 homolog [Brachypodium distachyon]
TraesCS4A02G383200	68;43;50	17;17;10	-1.6579	0.00025936	0.00202933	Down	-	-	-	-	gi|475545826|gb|EMT10546.1|/2.8e-226/hypothetical protein F775_21149 [Aegilops tauschii]
TraesCS2B02G044500	36;32;70	4;9;8	-2.48644	1.79106e-05	0.000181635	Down	-	-	-	-	gi|473848291|gb|EMS47449.1|/6.1e-75/hypothetical protein TRIUR3_31440 [Triticum urartu]
TraesCS2A02G547500	51;48;26	6;13;12	-1.79896	0.00099934	0.00665284	Down	-	GO:0005886//plasma membrane;GO:0009506//plasmodesma;GO:0016021//integral component of membrane	GO:0004674//protein serine/threonine kinase activity;GO:0005524//ATP binding	GO:0006468//protein phosphorylation;GO:0006952//defense response;GO:0048544//recognition of pollen	gi|474008948|gb|EMS52493.1|/0.0e+00/Receptor-like serine/threonine-protein kinase SD1-8 [Triticum urartu]//gi|474008948|gb|EMS52493.1|/2.5e-284/Receptor-like serine/threonine-protein kinase SD1-8 [Triticum urartu]
TraesCS5D02G491900	5968;3855;3724	1370;2505;1917	-1.01063	0.0026885	0.0155596	Down	-	GO:0015629//actin cytoskeleton	GO:0003779//actin binding	GO:0030042//actin filament depolymerization	gi|1381154|gb|AAC49404.1|/1.9e-71/WCOR719 [Triticum aestivum]
TraesCS7D02G258900	192;318;224	429;544;387	1.10025	5.2763e-08	8.33105e-07	Up	-	-	GO:0008270//zinc ion binding;GO:0036459//thiol-dependent ubiquitinyl hydrolase activity	GO:0006511//ubiquitin-dependent protein catabolic process;GO:0016579//protein deubiquitination	gi|475429788|gb|EMT01180.1|/0.0e+00/Ubiquitin carboxyl-terminal hydrolase 2 [Aegilops tauschii]
TraesCS2B02G235900	125;79;95	26;38;38	-1.33103	7.26093e-05	0.000646315	Down	-	-	-	-	gi|326508354|dbj|BAJ99444.1|/4.5e-40/predicted protein, partial [Hordeum vulgare subsp. vulgare]
TraesCS7D02G220500	34;19;53	6;15;4	-1.86421	0.00349115	0.0193913	Down	-	GO:0016021//integral component of membrane	-	-	gi|475613480|gb|EMT28783.1|/7.4e-138/hypothetical protein F775_08576 [Aegilops tauschii]//gi|475613480|gb|EMT28783.1|/9.3e-134/hypothetical protein F775_08576 [Aegilops tauschii]
TraesCSU02G167900	36;47;20	108;82;66	1.51916	4.59219e-05	0.000427199	Up	-	GO:0016021//integral component of membrane	GO:0004674//protein serine/threonine kinase activity;GO:0005524//ATP binding;GO:0030247//polysaccharide binding	GO:0006468//protein phosphorylation	gi|300681577|emb|CBI75521.1|/0.0e+00/receptor kinase, putative, expressed [Triticum aestivum]
TraesCS2A02G176400	64;51;54	20;31;14	-1.1671	0.00536958	0.0279067	Down	ko00564//Glycerophospholipid metabolism	-	GO:0008889//glycerophosphodiester phosphodiesterase activity	GO:0006629//lipid metabolic process	gi|242050820|ref|XP_002463154.1|/1.6e-178/hypothetical protein SORBIDRAFT_02g038610 [Sorghum bicolor]
TraesCS1B02G084200	22;14;16	39;41;37	1.38735	0.00205986	0.0124061	Up	-	GO:0005634//nucleus;GO:0005739//mitochondrion	-	-	gi|475492102|gb|EMT03614.1|/0.0e+00/Condensin-2 complex subunit G2 [Aegilops tauschii]
TraesCS3A02G085000	20;29;12	41;49;32	1.20528	0.0102263	0.0472934	Up	ko04144//Endocytosis	-	GO:0008270//zinc ion binding	-	gi|475473433|gb|EMT02491.1|/0.0e+00/hypothetical protein F775_52486 [Aegilops tauschii]
TraesCS2D02G178000	61;36;59	91;102;95	1.10618	0.000206015	0.00165024	Up	-	-	-	-	gi|326533370|dbj|BAJ93657.1|/1.8e-62/predicted protein, partial [Hordeum vulgare subsp. vulgare]
TraesCS3B02G573200	3;0;0	4;13;16	3.68343	0.00464943	0.0247298	Up	ko03410//Base excision repair	GO:0016021//integral component of membrane	-	-	gi|475591406|gb|EMT21742.1|/1.2e-55/hypothetical protein F775_43538 [Aegilops tauschii]//gi|475591406|gb|EMT21742.1|/3.0e-55/hypothetical protein F775_43538 [Aegilops tauschii]//gi|475591406|gb|EMT21742.1|/4.0e-55/hypothetical protein F775_43538 [Aegilops tauschii]
TraesCS3B02G149700	48;67;36	8;6;9	-2.50172	3.03167e-06	3.59315e-05	Down	-	-	-	-	gi|669028250|emb|CDM81991.1|/1.6e-107/unnamed protein product [Triticum aestivum]
TraesCS2A02G144600	20;16;9	0;3;2	-2.95819	0.00461222	0.0245786	Down	-	-	GO:0003677//DNA binding	GO:0006355//regulation of transcription, DNA-templated	gi|475576432|gb|EMT17544.1|/2.5e-36/Cold shock-like protein cspC [Aegilops tauschii]
TraesCS6A02G056000	47;22;17	8;4;2	-2.41265	0.0010766	0.00708695	Down	-	-	-	-	gi|721652233|ref|XP_010233742.1|/9.1e-97/PREDICTED: putative F-box protein At3g16210 [Brachypodium distachyon]
TraesCS7B02G231300	61;108;89	249;319;198	1.78116	8.9515e-13	2.40485e-11	Up	-	-	-	-	gi|475583577|gb|EMT19500.1|/6.9e-77/hypothetical protein F775_24969 [Aegilops tauschii]
TraesCS6D02G058400	0;0;0	6;7;8	5.47139	0.00100752	0.00669667	Up	-	-	-	-	gi|475519527|gb|EMT06368.1|/3.9e-58/hypothetical protein F775_10904 [Aegilops tauschii]
TraesCS5B02G046500	11;19;6	0;0;0	-5.82275	0.000177091	0.0014435	Down	-	GO:0005887//integral component of plasma membrane	GO:0005313//L-glutamate transmembrane transporter activity;GO:0015189//L-lysine transmembrane transporter activity;GO:0015297//antiporter activity	GO:0051938//L-glutamate import;GO:1903401//L-lysine transmembrane transport	gi|573964144|ref|XP_006664195.1|/3.3e-274/PREDICTED: cationic amino acid transporter 1-like [Oryza brachyantha]
TraesCS2B02G026000	37;10;17	3;4;3	-2.46055	0.00305324	0.0173319	Down	-	-	-	-	gi|475601559|gb|EMT24862.1|/8.7e-218/hypothetical protein F775_01792 [Aegilops tauschii]
TraesCS5D02G084900	831;852;1129	337;373;364	-1.16621	2.55115e-16	9.00007e-15	Down	-	GO:0016021//integral component of membrane	GO:0005215//transporter activity	GO:0006810//transport	gi|326513208|dbj|BAK06844.1|/2.1e-275/predicted protein [Hordeum vulgare subsp. vulgare]
TraesCS2D02G164300	65;88;76	29;32;29	-1.13134	0.000996285	0.00663808	Down	-	-	-	-	gi|475536201|gb|EMT08883.1|/5.8e-235/hypothetical protein F775_14696 [Aegilops tauschii]
TraesCS5A02G403600	823;721;1146	218;244;321	-1.55108	1.96083e-16	6.9995e-15	Down	ko04144//Endocytosis	GO:0016021//integral component of membrane	-	-	gi|878356622|gb|AKQ08922.1|/5.1e-113/cold acclimation protein [Triticum aestivum]
TraesCS2B02G096700	112;109;181	35;33;49	-1.55109	1.08252e-06	1.38649e-05	Down	-	GO:0016020//membrane	GO:0015018//galactosylgalactosylxylosylprotein 3-beta-glucuronosyltransferase activity	-	gi|326527607|dbj|BAK08078.1|/1.5e-170/predicted protein [Hordeum vulgare subsp. vulgare]
TraesCS5A02G125800	108;77;140	44;50;42	-1.03354	0.000866245	0.00587785	Down	-	GO:0009506//plasmodesma;GO:0016021//integral component of membrane;GO:0046658//anchored component of plasma membrane	-	GO:0006952//defense response;GO:0007165//signal transduction	gi|473926322|gb|EMS49822.1|/3.4e-109/hypothetical protein TRIUR3_30722 [Triticum urartu]//gi|475590074|gb|EMT21365.1|/7.6e-86/hypothetical protein F775_29179 [Aegilops tauschii]
TraesCS6B02G442700	8;10;9	29;24;47	2.11569	0.000163104	0.00134086	Up	-	-	-	-	gi|475596137|gb|EMT23279.1|/3.2e-125/hypothetical protein F775_07540 [Aegilops tauschii]
TraesCS5A02G208500	50;54;105	14;24;13	-1.81175	5.7001e-05	0.000519985	Down	-	-	-	-	gi|474115828|gb|EMS55849.1|/1.2e-213/hypothetical protein TRIUR3_03876 [Triticum urartu]//gi|474115828|gb|EMS55849.1|/3.1e-210/hypothetical protein TRIUR3_03876 [Triticum urartu]
TraesCS4B02G080400	118;116;91	313;300;191	1.51578	3.00994e-11	7.05609e-10	Up	-	GO:0005634//nucleus;GO:0005739//mitochondrion	-	-	gi|475492102|gb|EMT03614.1|/0.0e+00/Condensin-2 complex subunit G2 [Aegilops tauschii]
TraesCS1D02G385600	82;76;76	10;4;5	-3.40623	3.68913e-12	9.43673e-11	Down	-	GO:0005730//nucleolus;GO:0030686//90S preribosome;GO:0032040//small-subunit processome	-	GO:0000462//maturation of SSU-rRNA from tricistronic rRNA transcript (SSU-rRNA, 5.8S rRNA, LSU-rRNA)	gi|475617951|gb|EMT30288.1|/1.1e-273/hypothetical protein F775_15474 [Aegilops tauschii]
TraesCS1B02G423600	682;738;712	1413;1299;1168	1.07964	2.15636e-22	1.08839e-20	Up	-	-	GO:0051082//unfolded protein binding	GO:0006457//protein folding	gi|594707843|gb|AHM24949.1|/1.3e-162/HSP40, partial [Triticum aestivum]
TraesCS2D02G267012	9;15;4	20;39;18	1.65911	0.0103077	0.0476088	Up	-	-	-	-	gi|475611460|gb|EMT28089.1|/5.2e-128/hypothetical protein F775_12174 [Aegilops tauschii]
TraesCS6B02G444400	14;20;11	3;2;0	-2.96929	0.00412609	0.0223545	Down	ko04626//Plant-pathogen interaction	GO:0016021//integral component of membrane	GO:0004222//metalloendopeptidase activity	GO:0006508//proteolysis	gi|475460286|gb|EMT02010.1|/1.1e-196/Mitochondrial metalloendopeptidase OMA1 [Aegilops tauschii]
TraesCS4D02G321000	136;118;175	46;53;62	-1.18853	1.51814e-05	0.000156327	Down	-	GO:0016021//integral component of membrane	-	GO:0031640//killing of cells of other organism;GO:0050832//defense response to fungus	gi|641739961|gb|AIA67012.1|/8.1e-38/defensin [Triticum aestivum]
TraesCS5D02G523500	84;76;114	35;41;33	-1.10862	0.000567097	0.00406024	Down	-	GO:0005739//mitochondrion;GO:0016020//membrane	GO:0004176//ATP-dependent peptidase activity;GO:0004222//metalloendopeptidase activity;GO:0005524//ATP binding	GO:0006508//proteolysis;GO:0051301//cell division	gi|475449559|gb|EMT01657.1|/0.0e+00/Cell division protease ftsH-like protein, mitochondrial [Aegilops tauschii]
TraesCS1D02G422600	39;45;64	3;3;7	-3.27998	7.74749e-08	1.1949e-06	Down	-	GO:0012511//monolayer-surrounded lipid storage body;GO:0016021//integral component of membrane	-	GO:0019915//lipid storage	gi|242091457|ref|XP_002441561.1|/4.9e-50/hypothetical protein SORBIDRAFT_09g029350 [Sorghum bicolor]
TraesCS2D02G543000	0;0;0	8;10;4	5.52496	0.000907172	0.0061261	Up	-	-	GO:0009055//electron carrier activity	-	gi|475627523|gb|EMT33683.1|/2.6e-70/Blue copper protein [Aegilops tauschii]
TraesCS5A02G216400	748;801;1404	117;127;232	-2.3946	3.03817e-08	4.95563e-07	Down	ko01100//Metabolic pathways;ko00040//Pentose and glucuronate interconversions	-	-	-	gi|357158534|ref|XP_003578158.1|/5.6e-49/PREDICTED: uncharacterized protein LOC100824128 [Brachypodium distachyon]//gi|357158534|ref|XP_003578158.1|/9.3e-52/PREDICTED: uncharacterized protein LOC100824128 [Brachypodium distachyon]
TraesCS1A02G303600	45;33;65	15;5;15	-1.79877	0.00068951	0.00481719	Down	ko03013//RNA transport	-	-	GO:0006952//defense response	gi|326489408|dbj|BAJ98118.1|/3.0e-105/predicted protein [Hordeum vulgare subsp. vulgare]
TraesCS7A02G043000	309;279;339	126;107;116	-1.18894	1.4654e-10	3.20805e-09	Down	ko01100//Metabolic pathways;ko01110//Biosynthesis of secondary metabolites;ko01200//Carbon metabolism;ko00030//Pentose phosphate pathway	GO:0009536//plastid	GO:0005524//ATP binding;GO:0046316//gluconokinase activity	GO:0016310//phosphorylation;GO:0046177//D-gluconate catabolic process	gi|326531876|dbj|BAK01314.1|/3.5e-95/predicted protein [Hordeum vulgare subsp. vulgare]
TraesCS3B02G394200	74;69;94	28;27;39	-1.10812	0.00143652	0.00907725	Down	ko04075//Plant hormone signal transduction	GO:0005634//nucleus	GO:0003677//DNA binding	GO:0006355//regulation of transcription, DNA-templated	gi|721646049|ref|XP_003567265.2|/8.7e-50/PREDICTED: transcription factor PCL1-like [Brachypodium distachyon]
TraesCS3D02G071100	132;103;166	79;44;30	-1.17339	0.000524511	0.0037926	Down	-	-	-	-	gi|669027698|emb|CDM81240.1|/1.8e-248/unnamed protein product [Triticum aestivum]
TraesCS3A02G007500	168;168;252	57;48;60	-1.60798	6.43093e-10	1.30105e-08	Down	-	GO:0016021//integral component of membrane	-	-	gi|669027001|emb|CDM80156.1|/6.6e-36/unnamed protein product [Triticum aestivum]
TraesCS2B02G096300	414;474;528	166;172;199	-1.1769	2.94917e-12	7.62817e-11	Down	ko01100//Metabolic pathways;ko01110//Biosynthesis of secondary metabolites;ko01230//Biosynthesis of amino acids;ko00400//Phenylalanine, tyrosine and tryptophan biosynthesis	GO:0009570//chloroplast stroma	GO:0004664//prephenate dehydratase activity;GO:0016597//amino acid binding;GO:0047769//arogenate dehydratase activity	GO:0009094//L-phenylalanine biosynthetic process	gi|326523399|dbj|BAJ88740.1|/5.4e-177/predicted protein [Hordeum vulgare subsp. vulgare]
TraesCSU02G032100	118;95;80	40;56;19	-1.14424	0.0021171	0.0126941	Down	-	-	-	-	gi|475558542|gb|EMT13115.1|/6.5e-67/hypothetical protein F775_28865 [Aegilops tauschii]
TraesCS1B02G445100	21;12;27	0;2;6	-2.66454	0.00368979	0.0203321	Down	-	GO:0012511//monolayer-surrounded lipid storage body;GO:0016021//integral component of membrane	-	GO:0019915//lipid storage	gi|242091457|ref|XP_002441561.1|/2.2e-50/hypothetical protein SORBIDRAFT_09g029350 [Sorghum bicolor]
TraesCS2B02G591100	1394;1414;1401	585;602;538	-1.07029	1.83405e-24	1.03564e-22	Down	-	GO:0016021//integral component of membrane	-	-	gi|326527337|dbj|BAK04610.1|/0.0e+00/predicted protein [Hordeum vulgare subsp. vulgare]
TraesCS2A02G492500	21;32;19	35;66;65	1.42136	0.000928697	0.0062523	Up	-	-	-	-	gi|473891388|gb|EMS48722.1|/3.2e-106/hypothetical protein TRIUR3_13836 [Triticum urartu]
TraesCS3B02G596100	36;36;48	17;13;5	-1.56465	0.00324961	0.0182732	Down	-	-	-	-	gi|960469980|ref|XP_014754913.1|/2.1e-70/PREDICTED: uncharacterized protein LOC106866235 [Brachypodium distachyon]
TraesCS6B02G134900	62;61;53	32;20;22	-1.03496	0.00788899	0.038279	Down	-	-	-	-	gi|475415681|gb|EMT00981.1|/5.6e-112/Speckle-type POZ protein-like protein [Aegilops tauschii]
TraesCS7B02G462100	21;18;21	4;3;3	-2.36654	0.00228438	0.0135337	Down	ko01100//Metabolic pathways;ko01110//Biosynthesis of secondary metabolites;ko00941//Flavonoid biosynthesis;ko04712//Circadian rhythm - plant	-	GO:0016210//naringenin-chalcone synthase activity	GO:0009813//flavonoid biosynthetic process	gi|999964273|gb|AML22845.1|/1.9e-39/chalcone synthase [Triticum aestivum]
TraesCS3B02G430500	27;33;37	47;78;75	1.26578	0.00053731	0.00386997	Up	-	GO:0016021//integral component of membrane	-	-	gi|669030688|emb|CDM85308.1|/7.7e-151/unnamed protein product [Triticum aestivum]
TraesCS4D02G203000	77;96;90	43;36;24	-1.13975	0.000673505	0.00471851	Down	-	-	-	-	gi|326513642|dbj|BAJ87840.1|/1.3e-119/predicted protein [Hordeum vulgare subsp. vulgare]
TraesCSU02G263300	268;109;55	397;615;677	2.1813	0.00136913	0.00871484	Up	-	-	-	-	gi|195610700|gb|ACG27180.1|/5.3e-44/hypothetical protein [Zea mays]
TraesCS5A02G496700	8;8;8	0;0;0	-5.2249	0.00167884	0.0103997	Down	ko01100//Metabolic pathways;ko01110//Biosynthesis of secondary metabolites;ko01200//Carbon metabolism;ko00630//Glyoxylate and dicarboxylate metabolism;ko00260//Glycine, serine and threonine metabolism	-	GO:0016616//oxidoreductase activity, acting on the CH-OH group of donors, NAD or NADP as acceptor;GO:0051287//NAD binding	GO:0055114//oxidation-reduction process	gi|326490291|dbj|BAJ84809.1|/3.4e-161/predicted protein [Hordeum vulgare subsp. vulgare]
TraesCS1B02G017200	201;225;198	408;375;324	1.04146	2.29723e-10	4.87666e-09	Up	-	GO:0005622//intracellular	-	GO:0006886//intracellular protein transport;GO:0016192//vesicle-mediated transport	gi|326512914|dbj|BAK03364.1|/0.0e+00/predicted protein [Hordeum vulgare subsp. vulgare]//gi|475620691|gb|EMT31210.1|/4.4e-302/hypothetical protein F775_11411 [Aegilops tauschii]
TraesCS6D02G377500	17;8;16	21;45;34	1.50863	0.00490742	0.0258891	Up	ko04626//Plant-pathogen interaction	-	-	-	gi|475600453|gb|EMT24540.1|/0.0e+00/hypothetical protein F775_21380 [Aegilops tauschii]
TraesCS2D02G360900	17;2;24	2;0;1	-3.60372	0.00519334	0.0271172	Down	-	-	GO:0016787//hydrolase activity	GO:0008152//metabolic process	gi|326495072|dbj|BAJ85632.1|/5.7e-190/predicted protein [Hordeum vulgare subsp. vulgare]
TraesCS1B02G072700	0;2;0	13;12;2	3.94284	0.00869664	0.0414215	Up	-	-	-	-	gi|475589307|gb|EMT21113.1|/4.5e-30/hypothetical protein F775_23369 [Aegilops tauschii]
TraesCS7A02G394800	132;115;173	31;14;31	-2.23892	6.86894e-11	1.55577e-09	Down	-	-	-	-	gi|474407508|gb|EMS66630.1|/5.7e-140/hypothetical protein TRIUR3_12775 [Triticum urartu]
TraesCS6A02G371800	102;59;83	37;25;37	-1.07817	0.00268871	0.0155598	Down	ko04130//SNARE interactions in vesicular transport	GO:0016021//integral component of membrane;GO:0031201//SNARE complex	GO:0000149//SNARE binding;GO:0005484//SNAP receptor activity	GO:0006887//exocytosis;GO:0006906//vesicle fusion	gi|475444982|gb|EMT01527.1|/3.2e-124/Vesicle-associated membrane protein 713 [Aegilops tauschii]
TraesCS7A02G426000	8;10;22	0;2;2	-3.08797	0.00662067	0.0330953	Down	-	-	GO:0008146//sulfotransferase activity	-	gi|475612868|gb|EMT28570.1|/1.5e-167/Sulfotransferase 17 [Aegilops tauschii]
TraesCS6B02G060200	105;88;100	37;38;43	-1.0915	0.000286846	0.00222035	Down	ko03420//Nucleotide excision repair;ko03022//Basal transcription factors	-	-	-	gi|326490477|dbj|BAJ84902.1|/1.4e-140/predicted protein [Hordeum vulgare subsp. vulgare]//gi|357111856|ref|XP_003557726.1|/9.0e-80/PREDICTED: uncharacterized protein LOC100832367 isoform X1 [Brachypodium distachyon]
TraesCS2A02G454000	224;153;203	74;90;83	-1.01117	1.7354e-05	0.000176565	Down	-	-	-	-	gi|473939170|gb|EMS50233.1|/4.3e-46/hypothetical protein TRIUR3_24038 [Triticum urartu]
TraesCS3D02G180400	69;84;47	126;143;115	1.15108	4.03085e-05	0.000379828	Up	-	-	-	-	gi|475595512|gb|EMT23060.1|/7.2e-144/hypothetical protein F775_05288 [Aegilops tauschii]
TraesCS5B02G515100	1197;1246;2003	465;264;535	-1.58107	2.33169e-05	0.000230511	Down	-	-	-	-	gi|475557858|gb|EMT12929.1|/5.4e-43/hypothetical protein F775_18766 [Aegilops tauschii]
TraesCS5D02G097300	89;51;86	2;10;13	-2.94705	1.31124e-08	2.25697e-07	Down	-	-	-	-	gi|475616803|gb|EMT29885.1|/2.0e-92/hypothetical protein F775_01465 [Aegilops tauschii]
TraesCS4B02G013100	1982;2061;3007	776;672;937	-1.33503	1.54707e-16	5.56872e-15	Down	ko01100//Metabolic pathways;ko01110//Biosynthesis of secondary metabolites;ko00130//Ubiquinone and other terpenoid-quinone biosynthesis	GO:0005737//cytoplasm;GO:0016021//integral component of membrane	GO:0008757//S-adenosylmethionine-dependent methyltransferase activity	GO:0032259//methylation	gi|474221658|gb|EMS59283.1|/4.0e-158/37 kDa inner envelope membrane protein, chloroplastic [Triticum urartu]//gi|475607663|gb|EMT26784.1|/4.4e-168/37 kDa inner envelope membrane protein, chloroplastic [Aegilops tauschii]
TraesCS3D02G377800	17;16;16	2;1;4	-2.58123	0.00439758	0.0236116	Down	-	-	-	-	gi|475537778|gb|EMT09134.1|/2.2e-196/Speckle-type POZ protein-like protein B [Aegilops tauschii]
TraesCS3A02G157500	15;39;34	58;74;40	1.17769	0.00591129	0.0302317	Up	-	GO:0005634//nucleus	GO:0003677//DNA binding	GO:0006355//regulation of transcription, DNA-templated	gi|475605392|gb|EMT26046.1|/1.1e-226/B3 domain-containing protein [Aegilops tauschii]//gi|475605392|gb|EMT26046.1|/4.6e-225/B3 domain-containing protein [Aegilops tauschii]
TraesCS7B02G123600	31;74;54	86;99;91	1.01068	0.00256073	0.0149128	Up	-	GO:0016021//integral component of membrane	-	-	gi|475571995|gb|EMT16397.1|/0.0e+00/hypothetical protein F775_20633 [Aegilops tauschii]
TraesCS4B02G117000	45;63;57	0;2;11	-3.43073	4.11304e-07	5.67422e-06	Down	-	-	GO:0004185//serine-type carboxypeptidase activity;GO:0008239//dipeptidyl-peptidase activity	GO:0006508//proteolysis	gi|326491047|dbj|BAK05623.1|/1.0e-284/predicted protein [Hordeum vulgare subsp. vulgare]
TraesCS7B02G301900	107;88;80	46;30;31	-1.14713	0.000528731	0.00381701	Down	-	-	-	-	gi|475395350|gb|EMT00735.1|/4.6e-234/hypothetical protein F775_21783 [Aegilops tauschii]
TraesCS1D02G156300	38;45;18	0;4;0	-4.45967	4.56904e-06	5.24795e-05	Down	-	-	-	-	gi|475475635|gb|EMT02585.1|/4.2e-246/Flotillin-1 [Aegilops tauschii]
TraesCS6B02G313700	18;6;13	0;3;0	-3.41374	0.00796085	0.0385779	Down	ko00970//Aminoacyl-tRNA biosynthesis	-	GO:0004831//tyrosine-tRNA ligase activity;GO:0005524//ATP binding	GO:0006418//tRNA aminoacylation for protein translation	gi|514785220|ref|XP_004970785.1|/3.0e-77/PREDICTED: tyrosine--tRNA ligase 1, cytoplasmic-like [Setaria italica]
TraesCS2A02G417600	11;6;16	39;42;30	1.97165	0.000157506	0.00130105	Up	-	GO:0000788//nuclear nucleosome;GO:0005730//nucleolus;GO:0005794//Golgi apparatus;GO:0005829//cytosol	GO:0003677//DNA binding;GO:0042393//histone binding;GO:0046982//protein heterodimerization activity	GO:0006334//nucleosome assembly;GO:0009414//response to water deprivation	gi|413947466|gb|AFW80115.1|/1.5e-49/hypothetical protein ZEAMMB73_313798 [Zea mays]
TraesCS3B02G020700	11;7;12	0;0;0	-5.54113	0.000477379	0.0034833	Down	ko03040//Spliceosome	-	-	-	gi|300681551|emb|CBH32648.1|/1.0e-129/conserved hypothetical protein, expressed [Triticum aestivum]
TraesCS1D02G268900	238;212;292	115;77;103	-1.10725	7.92346e-07	1.04051e-05	Down	-	-	GO:0003677//DNA binding	-	gi|359950706|gb|AEV91143.1|/4.9e-147/R2R3-MYB protein [Triticum aestivum]
TraesCSU02G080300	239;284;257	456;516;385	1.01265	1.96947e-10	4.21553e-09	Up	-	GO:0005634//nucleus;GO:0005694//chromosome	GO:0008270//zinc ion binding;GO:0008270//zinc ion binding;GO:0061630//ubiquitin protein ligase activity	GO:0016567//protein ubiquitination;GO:0043161//proteasome-mediated ubiquitin-dependent protein catabolic process;GO:0051026//chiasma assembly	gi|326504292|dbj|BAJ90978.1|/1.6e-155/predicted protein [Hordeum vulgare subsp. vulgare]//gi|326517912|dbj|BAK07208.1|/3.3e-150/predicted protein [Hordeum vulgare subsp. vulgare]
TraesCS6B02G182700	388;310;439	89;72;157	-1.60552	6.43795e-10	1.30163e-08	Down	ko01100//Metabolic pathways;ko01110//Biosynthesis of secondary metabolites;ko00100//Steroid biosynthesis	-	-	-	gi|326490241|dbj|BAJ84784.1|/3.3e-101/predicted protein [Hordeum vulgare subsp. vulgare]
TraesCS1A02G005300	3;6;8	0;0;0	-4.72143	0.0107111	0.0491306	Down	-	-	GO:0003676//nucleic acid binding	GO:0015074//DNA integration	gi|473971002|gb|EMS51454.1|/2.8e-183/F-box/LRR-repeat protein 14 [Triticum urartu]
TraesCS4D02G111100	480;483;682	147;136;193	-1.56152	1.21478e-15	4.06793e-14	Down	-	GO:0005737//cytoplasm	GO:0046914//transition metal ion binding	GO:0030001//metal ion transport;GO:0046916//cellular transition metal ion homeostasis	gi|475501240|gb|EMT04314.1|/2.1e-43/hypothetical protein F775_25138 [Aegilops tauschii]
TraesCSU02G004500	13;9;10	0;2;0	-3.79132	0.007396	0.0363022	Down	-	GO:0016021//integral component of membrane	-	-	gi|475621068|gb|EMT31326.1|/4.1e-60/hypothetical protein F775_23873 [Aegilops tauschii]
TraesCS3D02G059600	79;41;58	10;13;0	-2.74765	6.81163e-06	7.54009e-05	Down	-	GO:0005759//mitochondrial matrix	-	-	gi|475536717|gb|EMT08961.1|/2.6e-147/hypothetical protein F775_22752 [Aegilops tauschii]
TraesCS6A02G275400	77;43;102	30;22;20	-1.39963	0.000666838	0.00467832	Down	-	GO:0016021//integral component of membrane	-	-	gi|475565175|gb|EMT14736.1|/9.3e-62/hypothetical protein F775_04864 [Aegilops tauschii]
TraesCS5D02G450100	559;514;499	190;176;216	-1.21384	3.90933e-14	1.17225e-12	Down	ko01100//Metabolic pathways;ko00750//Vitamin B6 metabolism	-	-	-	gi|960465211|ref|XP_014753879.1|/3.5e-103/PREDICTED: ankyrin-1-like isoform X1 [Brachypodium distachyon]
TraesCS5A02G446400	95;88;101	32;26;27	-1.52137	2.40775e-06	2.89623e-05	Down	-	GO:0016021//integral component of membrane	-	GO:0055085//transmembrane transport	gi|475600580|gb|EMT24580.1|/8.5e-273/hypothetical protein F775_21272 [Aegilops tauschii]
TraesCS6A02G000500	0;0;0	6;6;3	4.97411	0.00674621	0.0336279	Up	-	GO:0016021//integral component of membrane	GO:0004674//protein serine/threonine kinase activity;GO:0005524//ATP binding	GO:0006468//protein phosphorylation;GO:0048544//recognition of pollen	gi|326506078|dbj|BAJ91278.1|/0.0e+00/predicted protein [Hordeum vulgare subsp. vulgare]
TraesCS1A02G377900	13;12;15	2;2;2	-2.51654	0.00928252	0.0437054	Down	ko01100//Metabolic pathways	GO:0000139//Golgi membrane;GO:0016021//integral component of membrane	GO:0008378//galactosyltransferase activity	GO:0006486//protein glycosylation	gi|326505612|dbj|BAJ95477.1|/1.8e-184/predicted protein [Hordeum vulgare subsp. vulgare]
TraesCS3A02G082500	24;6;10	0;0;0	-5.96109	0.00010962	0.000939204	Down	-	-	-	-	gi|475611640|gb|EMT28163.1|/8.9e-81/hypothetical protein F775_23000 [Aegilops tauschii]
TraesCS2D02G520600	43;33;36	7;4;7	-2.41677	3.79843e-05	0.000360294	Down	-	-	-	-	gi|475550891|gb|EMT11543.1|/1.6e-182/hypothetical protein F775_52663 [Aegilops tauschii]
TraesCS5D02G113000	72;64;73	42;7;24	-1.29625	0.00691693	0.0343444	Down	-	-	GO:0016787//hydrolase activity;GO:0016787//hydrolase activity	GO:0008152//metabolic process;GO:0008152//metabolic process	gi|475591254|gb|EMT21700.1|/4.0e-153/IAA-amino acid hydrolase ILR1-like protein 7 [Aegilops tauschii]//gi|475591254|gb|EMT21700.1|/5.0e-184/IAA-amino acid hydrolase ILR1-like protein 7 [Aegilops tauschii]
TraesCS4A02G280100	0;0;0	6;5;3	4.87588	0.00914804	0.0431867	Up	-	-	-	-	gi|475581392|gb|EMT18821.1|/4.2e-225/hypothetical protein F775_02142 [Aegilops tauschii]
TraesCS5A02G517900	86;67;59	11;7;24	-2.1082	8.17511e-06	8.91913e-05	Down	-	-	-	-	gi|475600306|gb|EMT24495.1|/1.5e-151/hypothetical protein F775_21011 [Aegilops tauschii]//gi|475600306|gb|EMT24495.1|/2.4e-228/hypothetical protein F775_21011 [Aegilops tauschii]
TraesCS6A02G322900	7;2;4	25;23;18	2.56048	0.000371097	0.00278981	Up	-	GO:0016021//integral component of membrane	-	-	gi|473888587|gb|EMS48372.1|/1.5e-38/hypothetical protein TRIUR3_11827 [Triticum urartu]
TraesCS7A02G103400	3;0;0	11;13;9	3.67052	0.00331429	0.0185791	Up	-	-	GO:0043531//ADP binding	-	gi|474113714|gb|EMS55746.1|/9.8e-288/Disease resistance protein RGA2 [Triticum urartu]
TraesCS2B02G352900	27;10;10	4;0;2	-2.75257	0.00772556	0.0376184	Down	ko01100//Metabolic pathways;ko01110//Biosynthesis of secondary metabolites;ko01230//Biosynthesis of amino acids;ko00270//Cysteine and methionine metabolism;ko00450//Selenocompound metabolism	GO:0005886//plasma membrane;GO:0016021//integral component of membrane	GO:0005509//calcium ion binding;GO:0005544//calcium-dependent phospholipid binding	-	gi|326509857|dbj|BAJ87144.1|/0.0e+00/predicted protein [Hordeum vulgare subsp. vulgare]
TraesCS4A02G151700	0;0;0	5;4;7	5.08336	0.00459397	0.0244972	Up	-	GO:0009507//chloroplast	-	-	gi|552954531|gb|AGY48999.1|/3.8e-28/hypothetical protein (chloroplast) [Oryza rufipogon]
TraesCS2D02G455000	337;275;511	123;86;128	-1.50675	4.26357e-10	8.79665e-09	Down	ko01100//Metabolic pathways;ko00040//Pentose and glucuronate interconversions	-	-	-	gi|475555426|gb|EMT12432.1|/7.0e-62/hypothetical protein F775_30432 [Aegilops tauschii]
TraesCS2A02G444400	98;87;79	10;0;3	-4.12903	4.89154e-13	1.34574e-11	Down	ko01100//Metabolic pathways;ko01110//Biosynthesis of secondary metabolites;ko01200//Carbon metabolism;ko00270//Cysteine and methionine metabolism;ko00710//Carbon fixation in photosynthetic organisms;ko00620//Pyruvate metabolism;ko00630//Glyoxylate and dicarboxylate metabolism;ko00020//Citrate cycle (TCA cycle)	GO:0016021//integral component of membrane	-	GO:0055085//transmembrane transport	gi|474439784|gb|EMS68344.1|/0.0e+00/Oligopeptide transporter 4 [Triticum urartu]
TraesCS1A02G001100	653;167;103	1031;2849;2571	3.01945	0.000795372	0.00545595	Up	-	-	-	-	gi|195610700|gb|ACG27180.1|/8.4e-42/hypothetical protein [Zea mays]
TraesCS6D02G300900	58;71;48	138;162;128	1.486	1.54202e-08	2.62964e-07	Up	ko03440//Homologous recombination	GO:0005634//nucleus	GO:0003677//DNA binding;GO:0004386//helicase activity;GO:0005524//ATP binding	GO:0007129//synapsis;GO:0007131//reciprocal meiotic recombination;GO:0007140//male meiotic nuclear division;GO:0010212//response to ionizing radiation;GO:0010228//vegetative to reproductive phase transition of meristem;GO:0016444//somatic cell DNA recombination;GO:0032204//regulation of telomere maintenance;GO:0043247//telomere maintenance in response to DNA damage;GO:0043687//post-translational …	gi|475577152|gb|EMT17728.1|/0.0e+00/putative DNA repair and recombination RAD54-like protein [Aegilops tauschii]
TraesCS1B02G320200	2565;1207;499	2952;5342;5051	1.85434	0.00531501	0.0276709	Up	-	-	-	-	gi|195610700|gb|ACG27180.1|/5.3e-44/hypothetical protein [Zea mays]
TraesCS7A02G236400	1658;1358;2006	617;554;611	-1.27079	9.76741e-21	4.54177e-19	Down	-	-	-	-	gi|326529369|dbj|BAK01078.1|/7.7e-180/predicted protein [Hordeum vulgare subsp. vulgare]
TraesCS6D02G393400	50;53;72	21;12;14	-1.67543	0.000116848	0.000995659	Down	-	GO:0016021//integral component of membrane	-	-	gi|474202157|gb|EMS58557.1|/3.0e-98/hypothetical protein TRIUR3_27860 [Triticum urartu]
TraesCS1B02G252600	282;318;306	138;152;90	-1.04153	4.86889e-07	6.63191e-06	Down	ko02010//ABC transporters	GO:0016021//integral component of membrane	GO:0005524//ATP binding;GO:0016887//ATPase activity	-	gi|326508624|dbj|BAJ95834.1|/0.0e+00/predicted protein [Hordeum vulgare subsp. vulgare]
TraesCS3D02G363000	186;188;251	54;63;79	-1.44753	4.9821e-09	9.04588e-08	Down	ko01110//Biosynthesis of secondary metabolites;ko00900//Terpenoid backbone biosynthesis	GO:0009536//plastid	GO:0016765//transferase activity, transferring alkyl or aryl (other than methyl) groups	-	gi|721646255|ref|XP_010232575.1|/5.4e-134/PREDICTED: isoprenyl transferase [Brachypodium distachyon]
TraesCS1D02G452500	104;71;72	36;23;23	-1.37573	0.000172843	0.00141334	Down	ko04141//Protein processing in endoplasmic reticulum;ko03060//Protein export	-	GO:0005524//ATP binding	-	gi|326502012|dbj|BAK06498.1|/6.9e-268/predicted protein [Hordeum vulgare subsp. vulgare]
TraesCS1D02G168400	463;425;418	1160;579;605	1.0573	6.83782e-07	9.07705e-06	Up	ko01100//Metabolic pathways;ko04146//Peroxisome;ko00590//Arachidonic acid metabolism	-	GO:0016787//hydrolase activity	-	gi|475542432|gb|EMT09959.1|/3.6e-187/hypothetical protein F775_27622 [Aegilops tauschii]
TraesCS2B02G405300	331;517;425	827;803;671	1.06745	7.56733e-11	1.70582e-09	Up	ko03440//Homologous recombination	-	-	-	gi|475600874|gb|EMT24669.1|/0.0e+00/BRCT domain-containing protein [Aegilops tauschii]
TraesCS4B02G398000	287;405;303	670;715;622	1.22564	1.09711e-14	3.43457e-13	Up	-	-	GO:0003777//microtubule motor activity;GO:0005524//ATP binding;GO:0008017//microtubule binding	GO:0007018//microtubule-based movement	gi|326521336|dbj|BAJ96871.1|/0.0e+00/predicted protein [Hordeum vulgare subsp. vulgare]
TraesCS7A02G012000	231;202;263	56;39;28	-2.28371	8.71598e-18	3.40602e-16	Down	ko01100//Metabolic pathways;ko01110//Biosynthesis of secondary metabolites;ko01200//Carbon metabolism;ko00480//Glutathione metabolism;ko00030//Pentose phosphate pathway	GO:0016021//integral component of membrane	GO:0004616//phosphogluconate dehydrogenase (decarboxylating) activity	GO:0006098//pentose-phosphate shunt;GO:0055114//oxidation-reduction process	gi|475592570|gb|EMT22120.1|/1.5e-277/6-phosphogluconate dehydrogenase, decarboxylating [Aegilops tauschii]
TraesCS3B02G132100	130;76;69	31;16;34	-1.54246	0.00011883	0.00101102	Down	-	GO:0016021//integral component of membrane	-	-	gi|669028013|emb|CDM81664.1|/4.9e-151/unnamed protein product [Triticum aestivum]
TraesCS6B02G337400	116;109;105	31;44;43	-1.26519	2.30741e-05	0.00022836	Down	-	-	-	-	gi|992168877|gb|KXG29368.1|/4.5e-97/hypothetical protein SORBI_004G026500 [Sorghum bicolor]
TraesCSU02G267200	657;185;133	720;1495;1497	2.14487	0.00515384	0.0269521	Up	-	-	-	-	gi|253760055|ref|XP_002488965.1|/2.0e-40/hypothetical protein SORBIDRAFT_1138s002030 [Sorghum bicolor]
TraesCS1D02G077600	18257;17511;20084	6760;6288;8524	-1.14755	3.87888e-21	1.8377e-19	Down	ko01100//Metabolic pathways;ko04146//Peroxisome;ko01212//Fatty acid metabolism;ko00071//Fatty acid degradation;ko00061//Fatty acid biosynthesis	GO:0005783//endoplasmic reticulum	GO:0004467//long-chain fatty acid-CoA ligase activity;GO:0031957//very long-chain fatty acid-CoA ligase activity	GO:0001676//long-chain fatty acid metabolic process;GO:0009627//systemic acquired resistance;GO:0010025//wax biosynthetic process;GO:0010143//cutin biosynthetic process;GO:0034976//response to endoplasmic reticulum stress	gi|475414689|gb|EMT00965.1|/0.0e+00/Fatty acyl-CoA synthetase B [Aegilops tauschii]//gi|475414689|gb|EMT00965.1|/1.0e-234/Fatty acyl-CoA synthetase B [Aegilops tauschii]//gi|475414689|gb|EMT00965.1|/1.3e-278/Fatty acyl-CoA synthetase B [Aegilops tauschii]
TraesCS7A02G020400	54;72;89	31;24;24	-1.22404	0.000991199	0.0066115	Down	-	GO:0005886//plasma membrane;GO:0016021//integral component of membrane	GO:0022857//transmembrane transporter activity	GO:0055085//transmembrane transport	gi|721618850|ref|XP_003561231.2|/1.1e-134/PREDICTED: WAT1-related protein At4g01440-like [Brachypodium distachyon]
TraesCS1A02G212300	12;2;14	0;0;0	-5.43241	0.00128687	0.00826755	Down	-	GO:0005576//extracellular region	-	GO:0019953//sexual reproduction	gi|51242715|gb|AAT99295.1|/4.6e-162/beta-expansin TaEXPB4 [Triticum aestivum]
TraesCS3A02G526500	129;126;96	11;9;5	-3.60071	2.33134e-17	8.86124e-16	Down	ko01100//Metabolic pathways;ko00630//Glyoxylate and dicarboxylate metabolism	-	GO:0045735//nutrient reservoir activity	-	gi|326520317|dbj|BAK07417.1|/3.6e-202/predicted protein [Hordeum vulgare subsp. vulgare]
TraesCS1B02G259800	694;734;666	1319;1311;1194	1.08446	1.75127e-23	9.35128e-22	Up	-	GO:0005871//kinesin complex;GO:0005874//microtubule;GO:0009536//plastid	GO:0003777//microtubule motor activity;GO:0005524//ATP binding;GO:0008017//microtubule binding;GO:0016887//ATPase activity	GO:0007018//microtubule-based movement	gi|473723820|gb|EMS45000.1|/0.0e+00/Kinesin-4 [Triticum urartu]
TraesCS3D02G537300	4550;4485;5554	1685;1514;1970	-1.27196	6.34267e-25	3.64534e-23	Down	ko01110//Biosynthesis of secondary metabolites;ko01212//Fatty acid metabolism;ko00062//Fatty acid elongation;ko01040//Biosynthesis of unsaturated fatty acids	GO:0016021//integral component of membrane	-	-	gi|669031915|emb|CDM87134.1|/4.9e-108/unnamed protein product [Triticum aestivum]//gi|669031915|emb|CDM87134.1|/7.9e-117/unnamed protein product [Triticum aestivum]
TraesCS6B02G355300	50;56;68	23;19;18	-1.31666	0.000992998	0.00661959	Down	-	-	GO:0008080//N-acetyltransferase activity	-	gi|473878241|gb|EMS47911.1|/1.5e-138/N-alpha-acetyltransferase 40, NatD catalytic subunit [Triticum urartu]
TraesCS1A02G303200	469;480;654	2;0;7	-7.25224	8.84446e-45	1.16145e-42	Down	-	GO:0016021//integral component of membrane	-	-	gi|1002267201|ref|XP_015637924.1|/1.2e-61/PREDICTED: uncharacterized protein LOC107278337 [Oryza sativa Japonica Group]
TraesCS5A02G388800	22;14;16	44;40;47	1.55327	0.000407164	0.0030272	Up	ko04626//Plant-pathogen interaction;ko04016//MAPK signaling pathway - plant	GO:0016021//integral component of membrane	GO:0004674//protein serine/threonine kinase activity;GO:0005524//ATP binding	GO:0006468//protein phosphorylation	gi|326519480|dbj|BAK00113.1|/1.8e-180/predicted protein [Hordeum vulgare subsp. vulgare]
TraesCS5A02G349500	74;83;121	32;39;46	-1.02211	0.00212996	0.0127595	Down	ko03050//Proteasome	-	-	-	gi|326487948|dbj|BAJ89813.1|/0.0e+00/predicted protein [Hordeum vulgare subsp. vulgare]
TraesCS7B02G250100	469;440;654	88;73;124	-2.22574	9.53991e-24	5.16424e-22	Down	ko01100//Metabolic pathways;ko00480//Glutathione metabolism	-	-	-	gi|326495516|dbj|BAJ85854.1|/1.6e-133/predicted protein, partial [Hordeum vulgare subsp. vulgare]
TraesCS3D02G059500	24;10;14	0;4;0	-3.37888	0.00311199	0.0176156	Down	-	GO:0005739//mitochondrion	-	-	gi|475536717|gb|EMT08961.1|/2.0e-33/hypothetical protein F775_22752 [Aegilops tauschii]
TraesCS5A02G058900	392;341;547	172;151;182	-1.11561	1.18403e-08	2.05208e-07	Down	-	-	GO:0004857//enzyme inhibitor activity	GO:0043086//negative regulation of catalytic activity	gi|326490313|dbj|BAJ84820.1|/2.3e-59/predicted protein [Hordeum vulgare subsp. vulgare]
TraesCS2A02G561600	607;694;581	1436;1358;1200	1.29952	1.34742e-26	8.48338e-25	Up	-	-	GO:0005524//ATP binding	GO:0045951//positive regulation of mitotic recombination	gi|474414512|gb|EMS67091.1|/0.0e+00/DNA excision repair protein ERCC-6-like protein [Triticum urartu]
TraesCS4A02G343500	241;206;318	88;88;80	-1.35701	8.52086e-10	1.70206e-08	Down	ko04144//Endocytosis	GO:0005768//endosome	GO:0005525//GTP binding	GO:0007264//small GTPase mediated signal transduction	gi|475556901|gb|EMT12722.1|/3.9e-119/Ras-related protein RABA2a [Aegilops tauschii]
TraesCS3A02G082600	203;123;142	7;19;8	-3.56891	4.66698e-19	1.96026e-17	Down	-	-	-	-	gi|475611641|gb|EMT28164.1|/1.8e-66/hypothetical protein F775_09938 [Aegilops tauschii]
TraesCS4A02G402300	22;16;32	0;0;0	-6.76067	8.91444e-07	1.15902e-05	Down	-	GO:0005618//cell wall;GO:0048046//apoplast	GO:0004553//hydrolase activity, hydrolyzing O-glycosyl compounds;GO:0016762//xyloglucan:xyloglucosyl transferase activity	GO:0010411//xyloglucan metabolic process;GO:0042546//cell wall biogenesis;GO:0071555//cell wall organization	gi|474113715|gb|EMS55747.1|/8.6e-148/Xyloglucan endotransglycosylase/hydrolase protein 8 [Triticum urartu]
TraesCS3D02G115000	110;55;64	153;179;174	1.36233	7.36551e-07	9.72041e-06	Up	ko04141//Protein processing in endoplasmic reticulum	-	-	-	gi|669027991|emb|CDM81636.1|/3.3e-80/unnamed protein product [Triticum aestivum]
TraesCS3B02G093000	62;62;51	6;18;21	-1.73831	0.00025403	0.00199142	Down	-	-	-	-	gi|669027745|emb|CDM81299.1|/1.5e-102/unnamed protein product [Triticum aestivum]
TraesCS2B02G048800	552;607;921	303;242;318	-1.04176	4.68144e-08	7.43337e-07	Down	-	-	GO:0016747//transferase activity, transferring acyl groups other than amino-acyl groups	-	gi|475580279|gb|EMT18558.1|/7.4e-132/Putative acetyltransferase [Aegilops tauschii]
TraesCS2D02G080800	8748;9064;11158	16866;17868;16200	1.03424	3.90248e-28	2.62728e-26	Up	ko03013//RNA transport	GO:0005737//cytoplasm	GO:0003746//translation elongation factor activity;GO:0003924//GTPase activity;GO:0005525//GTP binding	GO:0006414//translational elongation	gi|475554973|gb|EMT12343.1|/3.0e-259/Elongation factor 1-alpha [Aegilops tauschii]
TraesCS6B02G284900	31;20;28	38;56;47	1.0558	0.00896004	0.04247	Up	ko01100//Metabolic pathways;ko01110//Biosynthesis of secondary metabolites;ko00010//Glycolysis / Gluconeogenesis;ko00561//Glycerolipid metabolism;ko00380//Tryptophan metabolism;ko00620//Pyruvate metabolism;ko00330//Arginine and proline metabolism;ko00053//Ascorbate and aldarate metabolism;ko00280//Valine, leucine and isoleucine degradation;ko00071//Fatty acid degradation;ko00310//Lysine degradati…	-	GO:0004028//3-chloroallyl aldehyde dehydrogenase activity;GO:0004029//aldehyde dehydrogenase (NAD) activity;GO:0004030//aldehyde dehydrogenase [NAD(P)+] activity	GO:0006081//cellular aldehyde metabolic process;GO:0055114//oxidation-reduction process	gi|326516930|dbj|BAJ96457.1|/2.5e-256/predicted protein [Hordeum vulgare subsp. vulgare]
TraesCSU02G013400	199;110;166	29;34;25	-2.21356	2.49049e-12	6.49195e-11	Down	-	GO:0016021//integral component of membrane	-	GO:0008643//carbohydrate transport	gi|475603820|gb|EMT25542.1|/1.2e-129/Protein RUPTURED POLLEN GRAIN 1 [Aegilops tauschii]
TraesCS2A02G342700	366;338;373	154;141;152	-1.04915	3.7476e-10	7.77291e-09	Down	ko01100//Metabolic pathways;ko00564//Glycerophospholipid metabolism;ko00565//Ether lipid metabolism	GO:0016021//integral component of membrane	GO:0016491//oxidoreductase activity	GO:0055114//oxidation-reduction process	gi|473944663|gb|EMS50468.1|/3.0e-156/Uncharacterized oxidoreductase C23D3.11 [Triticum urartu]
TraesCS2A02G417500	10;13;5	0;0;0	-5.45793	0.000787915	0.00541178	Down	-	GO:0012511//monolayer-surrounded lipid storage body;GO:0016021//integral component of membrane	-	-	gi|326493922|dbj|BAJ85423.1|/2.8e-42/predicted protein [Hordeum vulgare subsp. vulgare]
TraesCS4A02G432600	47;30;45	6;5;0	-3.26007	2.50841e-06	3.00929e-05	Down	-	-	-	-	gi|475578543|gb|EMT18127.1|/4.0e-172/BTB and MATH domain-containing protein 43 [Aegilops tauschii]
TraesCS7A02G073000	85;35;45	14;13;14	-1.79013	0.000260859	0.00203961	Down	-	-	-	-	gi|473777253|gb|EMS45971.1|/3.7e-41/hypothetical protein TRIUR3_15500 [Triticum urartu]
TraesCS7D02G046900	20;3;13	38;35;34	1.79486	0.00177639	0.0109215	Up	-	-	-	-	gi|326499129|dbj|BAK06055.1|/2.1e-132/predicted protein [Hordeum vulgare subsp. vulgare]
TraesCS2A02G067700	92;77;106	41;22;26	-1.4072	5.60801e-05	0.000512308	Down	-	-	-	-	gi|326491935|dbj|BAJ98192.1|/2.4e-116/predicted protein [Hordeum vulgare subsp. vulgare]
TraesCS2A02G028900	31;46;50	78;66;79	1.03368	0.00164271	0.0102088	Up	-	-	-	GO:0048229//gametophyte development;GO:1903046	gi|474377086|gb|EMS64264.1|/4.4e-190/hypothetical protein TRIUR3_03726 [Triticum urartu]
TraesCS4A02G244700	11;5;2	31;47;36	2.87424	2.74034e-06	3.26757e-05	Up	-	-	-	-	gi|253761550|ref|XP_002489152.1|/1.5e-51/hypothetical protein SORBIDRAFT_0016s002240, partial [Sorghum bicolor]
TraesCS7B02G404000	3182;2785;3414	1146;1197;1116	-1.21956	2.2048e-36	2.11017e-34	Down	-	GO:0005773//vacuole;GO:0005783//endoplasmic reticulum;GO:0005794//Golgi apparatus	GO:0009055//electron carrier activity;GO:0015035//protein disulfide oxidoreductase activity	GO:0045454//cell redox homeostasis;GO:0055114//oxidation-reduction process	gi|326501688|dbj|BAK02633.1|/1.6e-62/predicted protein [Hordeum vulgare subsp. vulgare]
TraesCS7B02G123500	53;71;83	155;172;155	1.43903	3.77638e-09	6.96445e-08	Up	-	GO:0016021//integral component of membrane	-	-	gi|475626629|gb|EMT33419.1|/0.0e+00/hypothetical protein F775_11255 [Aegilops tauschii]
TraesCS4A02G001800	203;193;193	68;48;72	-1.42676	4.77096e-09	8.68346e-08	Down	ko04075//Plant hormone signal transduction	-	-	-	gi|326518030|dbj|BAK07267.1|/0.0e+00/predicted protein [Hordeum vulgare subsp. vulgare]
TraesCS6B02G119900	3;3;3	13;28;19	2.95316	0.000204268	0.00163886	Up	-	-	GO:0005516//calmodulin binding	GO:0006950//response to stress	gi|473913183|gb|EMS49673.1|/2.1e-245/hypothetical protein TRIUR3_27068 [Triticum urartu]
TraesCS1D02G220500	937;934;1476	480;432;485	-1.03438	3.72495e-10	7.72949e-09	Down	-	GO:0005634//nucleus	GO:0003677//DNA binding	GO:0006355//regulation of transcription, DNA-templated	gi|475530687|gb|EMT07941.1|/2.2e-145/Myb-like protein J [Aegilops tauschii]
TraesCS6B02G465300	113;111;96	208;179;200	1.09263	1.97296e-07	2.85617e-06	Up	-	GO:0016021//integral component of membrane;GO:0030119//AP-type membrane coat adaptor complex	-	GO:0016197//endosomal transport	gi|326493976|dbj|BAJ85450.1|/0.0e+00/predicted protein, partial [Hordeum vulgare subsp. vulgare]//gi|357144055|ref|XP_003573153.1|/0.0e+00/PREDICTED: uncharacterized protein LOC100842049 isoform X2 [Brachypodium distachyon]
TraesCS5D02G038800	143;75;84	167;190;199	1.0998	2.64642e-05	0.000259018	Up	ko01100//Metabolic pathways;ko01110//Biosynthesis of secondary metabolites;ko00906//Carotenoid biosynthesis	-	GO:0016702//oxidoreductase activity, acting on single donors with incorporation of molecular oxygen, incorporation of two atoms of oxygen	GO:0055114//oxidation-reduction process	gi|515019303|gb|AGO64765.1|/0.0e+00/9-cis-epoxycarotenoid dioxygenase [Aegilops tauschii]
TraesCS5A02G321100	261;225;298	110;69;101	-1.26189	2.78527e-08	4.57035e-07	Down	ko04016//MAPK signaling pathway - plant	GO:0016020//membrane	GO:0016787//hydrolase activity	-	gi|473990469|gb|EMS51858.1|/2.3e-178/putative inactive purple acid phosphatase 29 [Triticum urartu]
TraesCSU02G020000	16;13;15	38;47;35	1.66373	0.000287398	0.00222372	Up	-	GO:0005730//nucleolus;GO:0030896//checkpoint clamp complex;GO:0035861//site of double-strand break	-	GO:0000724//double-strand break repair via homologous recombination;GO:0006289//nucleotide-excision repair;GO:0031573//intra-S DNA damage checkpoint;GO:0033314//mitotic DNA replication checkpoint;GO:0044778//meiotic DNA integrity checkpoint	gi|326524882|dbj|BAK04377.1|/6.4e-179/predicted protein [Hordeum vulgare subsp. vulgare]//gi|326524882|dbj|BAK04377.1|/8.0e-160/predicted protein [Hordeum vulgare subsp. vulgare]
TraesCS4A02G206100	443;655;510	973;1162;858	1.10808	4.33456e-12	1.1016e-10	Up	-	-	-	GO:0006275//regulation of DNA replication;GO:0006306//DNA methylation;GO:0006342//chromatin silencing;GO:0007267//cell-cell signaling;GO:0008283//cell proliferation;GO:0009555//pollen development;GO:0009909//regulation of flower development;GO:0010267//production of ta-siRNAs involved in RNA interference;GO:0010389//regulation of G2/M transition of mitotic cell cycle;GO:0048451//petal formation;G…	gi|473987085|gb|EMS51741.1|/0.0e+00/hypothetical protein TRIUR3_08781 [Triticum urartu]
TraesCS4B02G159400	0;0;0	12;4;3	5.31425	0.00257261	0.0149752	Up	-	-	-	-	gi|413917693|gb|AFW57625.1|/1.1e-63/hypothetical protein ZEAMMB73_432090 [Zea mays]
TraesCS4B02G269100	103;97;123	208;248;213	1.26993	2.74042e-10	5.76598e-09	Up	-	-	-	-	gi|326518884|dbj|BAJ92603.1|/5.1e-98/predicted protein [Hordeum vulgare subsp. vulgare]
TraesCS2A02G474400	10;17;21	0;0;0	-6.22052	1.91339e-05	0.000192894	Down	-	GO:0005634//nucleus	GO:0003677//DNA binding	GO:0006355//regulation of transcription, DNA-templated	gi|475326900|gb|EMT00295.1|/1.5e-209/B3 domain-containing protein [Aegilops tauschii]//gi|475326900|gb|EMT00295.1|/1.6e-211/B3 domain-containing protein [Aegilops tauschii]//gi|475326900|gb|EMT00295.1|/6.6e-213/B3 domain-containing protein [Aegilops tauschii]//gi|475326900|gb|EMT00295.1|/8.9e-210/B3 domain-containing protein [Aegilops tauschii]
TraesCS3B02G396600	29;20;36	1;4;4	-3.01242	7.41267e-05	0.000659043	Down	-	GO:0016021//integral component of membrane;GO:0031225//anchored component of membrane	-	-	gi|473838383|gb|EMS47260.1|/7.4e-29/hypothetical protein TRIUR3_27395 [Triticum urartu]
TraesCS5A02G284100	6;14;11	30;47;29	1.98608	0.000241731	0.00190375	Up	-	GO:0005739//mitochondrion	-	-	gi|475606836|gb|EMT26521.1|/1.1e-147/hypothetical protein F775_17204 [Aegilops tauschii]
TraesCS2D02G482000	64;52;52	32;10;11	-1.45206	0.00277816	0.0159996	Down	ko01110//Biosynthesis of secondary metabolites;ko00941//Flavonoid biosynthesis	-	GO:0003824//catalytic activity;GO:0003824//catalytic activity;GO:0050662//coenzyme binding;GO:0050662//coenzyme binding	-	gi|475571241|gb|EMT16204.1|/1.3e-103/Leucoanthocyanidin reductase [Aegilops tauschii]//gi|475571241|gb|EMT16204.1|/3.2e-100/Leucoanthocyanidin reductase [Aegilops tauschii]
TraesCS2B02G055800	248;159;209	63;54;22	-1.93715	9.51871e-10	1.88886e-08	Down	-	GO:0016021//integral component of membrane	-	GO:0008643//carbohydrate transport	gi|475603820|gb|EMT25542.1|/3.6e-125/Protein RUPTURED POLLEN GRAIN 1 [Aegilops tauschii]
TraesCS3D02G461300	13;3;4	0;0;0	-4.96347	0.00603664	0.0307752	Down	-	-	-	-	gi|475427192|gb|EMT01132.1|/2.2e-180/hypothetical protein F775_20205 [Aegilops tauschii]
TraesCS2A02G302900	450;393;672	188;196;186	-1.18537	7.75532e-10	1.55775e-08	Down	ko01100//Metabolic pathways;ko01110//Biosynthesis of secondary metabolites;ko01200//Carbon metabolism;ko00630//Glyoxylate and dicarboxylate metabolism;ko00260//Glycine, serine and threonine metabolism	GO:0016021//integral component of membrane	-	-	gi|326524011|dbj|BAJ97016.1|/9.3e-101/predicted protein [Hordeum vulgare subsp. vulgare]
TraesCS1B02G092500	2;0;1	9;12;10	3.58986	0.0032868	0.0184444	Up	-	-	-	-	gi|473781896|gb|EMS46108.1|/1.2e-69/hypothetical protein TRIUR3_22190 [Triticum urartu]
TraesCS3A02G078600	119;104;95	26;40;32	-1.48249	3.17066e-06	3.74706e-05	Down	-	GO:0005773//vacuole	-	-	gi|475610153|gb|EMT27639.1|/1.1e-174/hypothetical protein F775_09824 [Aegilops tauschii]//gi|475610153|gb|EMT27639.1|/7.6e-233/hypothetical protein F775_09824 [Aegilops tauschii]
TraesCS3D02G187700	20;11;32	2;0;8	-2.4032	0.00886494	0.0420811	Down	-	-	-	-	gi|669028792|emb|CDM82718.1|/2.0e-23/unnamed protein product [Triticum aestivum]
TraesCS4A02G249700	0;0;0	9;5;2	5.06329	0.00590175	0.0301863	Up	-	-	-	-	gi|475572648|gb|EMT16555.1|/1.8e-41/hypothetical protein F775_32331 [Aegilops tauschii]
TraesCS6B02G198400	164;120;242	41;62;63	-1.43492	1.91586e-06	2.34545e-05	Down	-	GO:0009536//plastid;GO:0016021//integral component of membrane	-	-	gi|474136725|gb|EMS56365.1|/3.0e-63/hypothetical protein TRIUR3_30025 [Triticum urartu]
TraesCS6A02G086500	7;11;12	41;37;19	1.90427	0.000669515	0.00469484	Up	ko03013//RNA transport	GO:0016021//integral component of membrane	-	-	gi|475596214|gb|EMT23303.1|/0.0e+00/hypothetical protein F775_24698 [Aegilops tauschii]
TraesCS5B02G228500	29;34;33	72;55;74	1.28684	0.000215005	0.00171465	Up	-	GO:0005887//integral component of plasma membrane	GO:0008271//secondary active sulfate transmembrane transporter activity	GO:1902358//sulfate transmembrane transport	gi|478346631|gb|AGI96997.1|/0.0e+00/putative high-affinity sulfate transporter [Triticum turgidum subsp. durum]
TraesCS1B02G460400	31;11;11	2;0;0	-4.51789	0.00065075	0.00457826	Down	ko04145//Phagosome	-	GO:0008289//lipid binding	GO:0006869//lipid transport	gi|475556527|gb|EMT12664.1|/2.1e-43/hypothetical protein F775_14440 [Aegilops tauschii]
TraesCS1B02G087100	117;41;22	125;298;330	2.28172	0.00388447	0.0212416	Up	-	-	-	-	gi|253761550|ref|XP_002489152.1|/1.7e-30/hypothetical protein SORBIDRAFT_0016s002240, partial [Sorghum bicolor]
TraesCS1D02G036400	48;33;25	9;13;10	-1.51525	0.00535547	0.0278446	Down	-	-	-	-	gi|475600472|gb|EMT24545.1|/2.3e-122/Speckle-type POZ protein-like protein [Aegilops tauschii]
TraesCS1D02G084900	33;14;14	34;74;68	1.74758	0.000228964	0.00181428	Up	ko01100//Metabolic pathways;ko01110//Biosynthesis of secondary metabolites;ko00960//Tropane, piperidine and pyridine alkaloid biosynthesis	-	GO:0016491//oxidoreductase activity	GO:0055114//oxidation-reduction process	gi|326495458|dbj|BAJ85825.1|/7.3e-189/predicted protein [Hordeum vulgare subsp. vulgare]
TraesCS1B02G037500	0;0;0	7;2;8	5.17425	0.00407119	0.0221048	Up	ko03018//RNA degradation	-	GO:0016788//hydrolase activity, acting on ester bonds	GO:0006355//regulation of transcription, DNA-templated	gi|475583850|gb|EMT19595.1|/8.9e-226/hypothetical protein F775_02807 [Aegilops tauschii]
TraesCS7D02G520500	29;31;25	11;4;6	-1.80273	0.00395869	0.0215821	Down	ko03013//RNA transport;ko03015//mRNA surveillance pathway;ko03018//RNA degradation	-	GO:0000166//nucleotide binding;GO:0003676//nucleic acid binding	-	gi|475619985|gb|EMT30952.1|/5.1e-124/Splicing factor, arginine/serine-rich 12 [Aegilops tauschii]
TraesCS2B02G535900	153;116;133	234;251;209	1.00463	2.46833e-07	3.52137e-06	Up	-	-	-	GO:0044267//cellular protein metabolic process	gi|475609539|gb|EMT27409.1|/0.0e+00/hypothetical protein F775_16478 [Aegilops tauschii]
TraesCS2B02G625600	78;48;55	9;22;14	-1.79181	9.54137e-05	0.000828913	Down	-	-	-	-	gi|474373627|gb|EMS64022.1|/7.9e-65/hypothetical protein TRIUR3_23121 [Triticum urartu]
TraesCS2D02G328200	21529;20832;30727	10192;8205;11981	-1.03743	6.88068e-12	1.71681e-10	Down	ko04075//Plant hormone signal transduction;ko04016//MAPK signaling pathway - plant	-	-	GO:0006952//defense response;GO:0009607//response to biotic stimulus	gi|475513442|gb|EMT05612.1|/4.0e-78/MLP-like protein 423 [Aegilops tauschii]//gi|475513442|gb|EMT05612.1|/5.5e-80/MLP-like protein 423 [Aegilops tauschii]
TraesCS5B02G039100	1078;935;1478	275;205;345	-1.85057	1.76561e-21	8.4536e-20	Down	-	GO:0016021//integral component of membrane	GO:0005215//transporter activity	GO:0006810//transport	gi|475484284|gb|EMT03104.1|/0.0e+00/Putative peptide transporter [Aegilops tauschii]
TraesCS6A02G078700	30;20;30	3;4;4	-2.64003	0.000216443	0.00172475	Down	-	GO:0005886//plasma membrane	GO:0004674//protein serine/threonine kinase activity	GO:0006468//protein phosphorylation	gi|835969468|ref|XP_004967476.2|/3.0e-261/PREDICTED: G-type lectin S-receptor-like serine/threonine-protein kinase At2g19130 [Setaria italica]
TraesCS3D02G443400	89;97;61	3;3;2	-4.73775	8.79499e-14	2.56574e-12	Down	-	GO:0016021//integral component of membrane	GO:0015079//potassium ion transmembrane transporter activity	GO:0071805//potassium ion transmembrane transport	gi|669031193|emb|CDM86018.1|/0.0e+00/unnamed protein product [Triticum aestivum]
TraesCS1A02G442300	1355;1579;1839	675;581;615	-1.13041	1.02297e-18	4.21639e-17	Down	ko01100//Metabolic pathways;ko01110//Biosynthesis of secondary metabolites;ko00941//Flavonoid biosynthesis;ko00944//Flavone and flavonol biosynthesis	GO:0016021//integral component of membrane	GO:0005506//iron ion binding;GO:0016709//oxidoreductase activity, acting on paired donors, with incorporation or reduction of molecular oxygen, NAD(P)H as one donor, and incorporation of one atom of oxygen;GO:0020037//heme binding	GO:0044550//secondary metabolite biosynthetic process;GO:0055114//oxidation-reduction process	gi|326500898|dbj|BAJ95115.1|/1.8e-260/predicted protein [Hordeum vulgare subsp. vulgare]
TraesCS4D02G079300	86;111;40	162;177;151	1.25373	6.04515e-05	0.000548085	Up	-	GO:0005634//nucleus;GO:0005739//mitochondrion	-	-	gi|475492102|gb|EMT03614.1|/0.0e+00/Condensin-2 complex subunit G2 [Aegilops tauschii]
TraesCS2A02G142300	372;321;498	142;162;160	-1.13576	2.95322e-09	5.51503e-08	Down	-	GO:0016021//integral component of membrane	GO:0004497//monooxygenase activity;GO:0005506//iron ion binding;GO:0016705//oxidoreductase activity, acting on paired donors, with incorporation or reduction of molecular oxygen;GO:0020037//heme binding	GO:0007275//multicellular organism development;GO:0010268//brassinosteroid homeostasis;GO:0016125//sterol metabolic process;GO:0016132//brassinosteroid biosynthetic process;GO:0055114//oxidation-reduction process	gi|326520279|dbj|BAK07398.1|/1.6e-297/predicted protein [Hordeum vulgare subsp. vulgare]
TraesCS7D02G411800	126;105;85	36;52;39	-1.10188	0.000438594	0.00323136	Down	-	-	-	-	gi|475548056|gb|EMT10992.1|/5.6e-59/hypothetical protein F775_03739 [Aegilops tauschii]
TraesCS2D02G162600	396;300;388	956;980;897	1.60531	7.2439e-35	6.56441e-33	Up	-	-	GO:0046872//metal ion binding;GO:0061630//ubiquitin protein ligase activity	GO:0000209//protein polyubiquitination;GO:0043161//proteasome-mediated ubiquitin-dependent protein catabolic process	gi|326488199|dbj|BAJ89938.1|/1.0e-67/predicted protein [Hordeum vulgare subsp. vulgare]
TraesCS6B02G346200	27;8;16	49;65;24	1.64592	0.00180449	0.0110696	Up	-	GO:0016021//integral component of membrane;GO:0046658//anchored component of plasma membrane	GO:0009055//electron carrier activity	-	gi|474227572|gb|EMS59519.1|/2.4e-60/Blue copper protein [Triticum urartu]
TraesCS1D02G089100	167;165;129	321;412;190	1.20714	9.20403e-07	1.19289e-05	Up	-	GO:0005634//nucleus;GO:0005737//cytoplasm	GO:0000166//nucleotide binding;GO:0004004//ATP-dependent RNA helicase activity;GO:0043167//ion binding	GO:0006396//RNA processing	gi|944068172|gb|KQK03656.1|/0.0e+00/hypothetical protein BRADI_2g09177 [Brachypodium distachyon]
TraesCS7A02G194300	1491;1419;2317	224;245;421	-2.31817	4.65847e-10	9.56336e-09	Down	-	GO:0005618//cell wall;GO:0048046//apoplast	GO:0004553//hydrolase activity, hydrolyzing O-glycosyl compounds;GO:0016762//xyloglucan:xyloglucosyl transferase activity	GO:0010411//xyloglucan metabolic process;GO:0042546//cell wall biogenesis;GO:0071555//cell wall organization	gi|474345799|gb|EMS62815.1|/2.6e-171/Putative xyloglucan endotransglucosylase/hydrolase protein 1 [Triticum urartu]
TraesCS6D02G276600	25;2;18	0;0;0	-6.12085	0.000102771	0.000887173	Down	ko00073//Cutin, suberine and wax biosynthesis	-	GO:0005509//calcium ion binding	-	gi|475515980|gb|EMT05916.1|/7.0e-110/hypothetical protein F775_03103 [Aegilops tauschii]
TraesCS2A02G496800	13;11;16	19;53;27	1.52373	0.00570123	0.0293334	Up	-	-	GO:0008270//zinc ion binding	-	gi|357119334|ref|XP_003561397.1|/5.6e-296/PREDICTED: pentatricopeptide repeat-containing protein At3g62890-like [Brachypodium distachyon]
TraesCS5A02G273800	268;250;257	92;93;105	-1.19852	1.50397e-09	2.91464e-08	Down	-	GO:0005739//mitochondrion;GO:0005739//mitochondrion;GO:0016021//integral component of membrane;GO:0016021//integral component of membrane	-	-	gi|474393494|gb|EMS65542.1|/1.7e-105/hypothetical protein TRIUR3_32877 [Triticum urartu]//gi|474393494|gb|EMS65542.1|/1.9e-104/hypothetical protein TRIUR3_32877 [Triticum urartu]
TraesCS5D02G051400	13;25;22	4;0;2	-3.10319	0.000940308	0.00631588	Down	-	GO:0005887//integral component of plasma membrane	GO:0005313//L-glutamate transmembrane transporter activity;GO:0015189//L-lysine transmembrane transporter activity;GO:0015297//antiporter activity	GO:0051938//L-glutamate import;GO:1903401//L-lysine transmembrane transport	gi|573964144|ref|XP_006664195.1|/2.3e-275/PREDICTED: cationic amino acid transporter 1-like [Oryza brachyantha]
TraesCS3D02G242600	45;53;30	15;15;17	-1.23237	0.00940304	0.0441529	Down	-	-	-	-	gi|475599289|gb|EMT24206.1|/3.7e-79/hypothetical protein F775_05075 [Aegilops tauschii]
TraesCS7A02G465300	96;50;52	14;20;20	-1.65635	0.000156892	0.0012964	Down	-	GO:0005737//cytoplasm	-	-	gi|514774988|ref|XP_004968120.1|/7.8e-35/PREDICTED: polyubiquitin 11 [Setaria italica]
TraesCS5A02G474200	8;10;18	2;0;0	-3.94878	0.00469783	0.0249568	Down	-	-	-	-	gi|475578507|gb|EMT18114.1|/1.3e-235/hypothetical protein F775_20409 [Aegilops tauschii]
TraesCS4D02G353300	20;15;14	3;2;0	-3.08621	0.00212949	0.0127574	Down	-	-	-	-	gi|475573986|gb|EMT16867.1|/7.5e-205/Speckle-type POZ protein-like protein [Aegilops tauschii]
TraesCS1A02G142800	189;280;187	461;524;380	1.26681	7.90619e-11	1.77999e-09	Up	ko04145//Phagosome	GO:0005737//cytoplasm;GO:0005874//microtubule	GO:0003924//GTPase activity;GO:0005200//structural constituent of cytoskeleton;GO:0005525//GTP binding	GO:0007017//microtubule-based process	gi|474403042|gb|EMS66225.1|/3.3e-76/Tubulin beta-1 chain [Triticum urartu]//gi|474403042|gb|EMS66225.1|/3.4e-76/Tubulin beta-1 chain [Triticum urartu]//gi|474403042|gb|EMS66225.1|/5.8e-76/Tubulin beta-1 chain [Triticum urartu]
TraesCS3D02G482100	32;19;19	2;0;2	-3.90853	7.22137e-05	0.000643048	Down	-	-	-	-	gi|475497116|gb|EMT03982.1|/6.9e-203/Speckle-type POZ protein-like protein [Aegilops tauschii]
TraesCS7D02G363100	70;25;32	142;60;56	1.23384	0.00549891	0.0284724	Up	ko01100//Metabolic pathways;ko01110//Biosynthesis of secondary metabolites;ko00940//Phenylpropanoid biosynthesis;ko00500//Starch and sucrose metabolism;ko00460//Cyanoamino acid metabolism	-	GO:0008422//beta-glucosidase activity	GO:0005975//carbohydrate metabolic process;GO:1901657//glycosyl compound metabolic process	gi|475590145|gb|EMT21383.1|/4.5e-310/Beta-glucosidase 6 [Aegilops tauschii]
TraesCS1D02G422400	87;71;66	3;3;0	-5.01062	1.39413e-12	3.70135e-11	Down	-	-	-	-	gi|475578651|gb|EMT18155.1|/1.6e-118/hypothetical protein F775_03537 [Aegilops tauschii]
TraesCS2B02G163600	0;0;0	36;29;35	7.72144	2.54524e-09	4.79377e-08	Up	-	GO:0005794//Golgi apparatus;GO:0009536//plastid;GO:0016021//integral component of membrane	GO:0016757//transferase activity, transferring glycosyl groups	GO:0000271//polysaccharide biosynthetic process	gi|326494006|dbj|BAJ85465.1|/2.3e-206/predicted protein [Hordeum vulgare subsp. vulgare]
TraesCS2A02G461900	16;11;22	1;6;0	-2.59682	0.00957874	0.0448427	Down	ko04626//Plant-pathogen interaction;ko04016//MAPK signaling pathway - plant	GO:0005768//endosome;GO:0005886//plasma membrane;GO:0016021//integral component of membrane	GO:0004672//protein kinase activity;GO:0005524//ATP binding	GO:0006468//protein phosphorylation;GO:0006898//receptor-mediated endocytosis;GO:0010359//regulation of anion channel activity;GO:0016045//detection of bacterium;GO:0042742//defense response to bacterium;GO:0052544//defense response by callose deposition in cell wall	gi|475582236|gb|EMT19068.1|/6.6e-47/LRR receptor-like serine/threonine-protein kinase FLS2 [Aegilops tauschii]
TraesCS1D02G331700	68;70;70	147;171;157	1.40924	1.13154e-09	2.22486e-08	Up	ko03440//Homologous recombination	GO:0005886//plasma membrane;GO:0031436//BRCA1-BARD1 complex;GO:0070531//BRCA1-A complex	GO:0004842//ubiquitin-protein transferase activity;GO:0008270//zinc ion binding	GO:0000724//double-strand break repair via homologous recombination;GO:0016567//protein ubiquitination;GO:0035066//positive regulation of histone acetylation;GO:0035067//negative regulation of histone acetylation;GO:0042127//regulation of cell proliferation;GO:0045717//negative regulation of fatty acid biosynthetic process;GO:0045944//positive regulation of transcription from RNA polymerase II pr…	gi|475427581|gb|EMT01148.1|/0.0e+00/Protein BREAST CANCER SUSCEPTIBILITY 1-like protein [Aegilops tauschii]
TraesCS5D02G093600	62;61;44	29;15;13	-1.34132	0.00265446	0.0153882	Down	ko02010//ABC transporters	GO:0016021//integral component of membrane	GO:0005524//ATP binding;GO:0016887//ATPase activity	-	gi|326497887|dbj|BAJ94806.1|/0.0e+00/predicted protein [Hordeum vulgare subsp. vulgare]
TraesCS2A02G516200	93;68;52	14;25;14	-1.79673	2.72532e-05	0.000265875	Down	ko01110//Biosynthesis of secondary metabolites;ko00902//Monoterpenoid biosynthesis	-	GO:0016787//hydrolase activity;GO:0036459//thiol-dependent ubiquitinyl hydrolase activity	GO:0016579//protein deubiquitination	gi|475619297|gb|EMT30728.1|/3.5e-133/Ubiquitin carboxyl-terminal hydrolase 22 [Aegilops tauschii]//gi|475619297|gb|EMT30728.1|/8.4e-149/Ubiquitin carboxyl-terminal hydrolase 22 [Aegilops tauschii]
TraesCS7A02G217100	14;28;24	51;71;53	1.62194	6.81634e-05	0.000610168	Up	-	GO:0016021//integral component of membrane	-	-	gi|475571995|gb|EMT16397.1|/0.0e+00/hypothetical protein F775_20633 [Aegilops tauschii]
TraesCS3B02G206200	36;27;26	54;54;46	1.00623	0.00730983	0.0359652	Up	-	-	-	-	-
TraesCS1B02G089600	120;90;164	48;27;79	-1.0427	0.0048467	0.0256241	Down	-	GO:0009507//chloroplast;GO:0009507//chloroplast	-	GO:0009832//plant-type cell wall biogenesis;GO:0009832//plant-type cell wall biogenesis;GO:0010089//xylem development;GO:0010089//xylem development;GO:0042546//cell wall biogenesis;GO:0044036//cell wall macromolecule metabolic process;GO:0045492//xylan biosynthetic process;GO:0045492//xylan biosynthetic process	gi|473905601|gb|EMS49376.1|/1.3e-180/hypothetical protein TRIUR3_16869 [Triticum urartu]//gi|473905601|gb|EMS49376.1|/2.6e-274/hypothetical protein TRIUR3_16869 [Triticum urartu]//gi|473905601|gb|EMS49376.1|/3.2e-269/hypothetical protein TRIUR3_16869 [Triticum urartu]//gi|473905601|gb|EMS49376.1|/4.1e-261/hypothetical protein TRIUR3_16869 [Triticum urartu]//gi|473905601|gb|EMS49376.1|/4.7e-257/hy…
TraesCS7B02G450200	27;25;31	40;40;78	1.15954	0.00604003	0.0307856	Up	-	GO:0016021//integral component of membrane	GO:0003676//nucleic acid binding	GO:0031047//gene silencing by RNA	gi|474005414|gb|EMS52406.1|/0.0e+00/Protein argonaute 4B [Triticum urartu]
TraesCS7D02G485400	22;26;40	4;1;10	-2.31285	0.00148177	0.0093176	Down	-	GO:0016021//integral component of membrane	-	-	gi|514765182|ref|XP_004965691.1|/3.8e-44/PREDICTED: protein GLUTAMINE DUMPER 5-like [Setaria italica]
TraesCS5D02G505300	139;110;132	31;74;41	-1.16831	0.000314794	0.00241189	Down	-	-	-	-	gi|326491375|dbj|BAK02078.1|/1.5e-49/predicted protein [Hordeum vulgare subsp. vulgare]
TraesCS7A02G377100	71;93;57	2;7;8	-3.48517	7.8562e-11	1.76917e-09	Down	-	-	GO:0003677//DNA binding;GO:0003700//transcription factor activity, sequence-specific DNA binding	GO:0001708//cell fate specification;GO:0006355//regulation of transcription, DNA-templated	gi|473749130|gb|EMS45560.1|/8.8e-265/Transcription factor GAMYB [Triticum urartu]
TraesCS2D02G090200	67;36;70	130;157;116	1.44033	5.79512e-07	7.7786e-06	Up	ko01100//Metabolic pathways;ko01110//Biosynthesis of secondary metabolites;ko00906//Carotenoid biosynthesis	-	-	-	gi|88175061|gb|ABD39554.1|/2.9e-107/tasselseed2-like short-chain dehydrogenase/reductase, partial [Hordeum vulgare]
TraesCS2B02G201200	109;65;62	32;27;28	-1.2239	0.00102142	0.00678003	Down	-	GO:0005744//mitochondrial inner membrane presequence translocase complex;GO:0031305//integral component of mitochondrial inner membrane	GO:0015450//P-P-bond-hydrolysis-driven protein transmembrane transporter activity	GO:0030150//protein import into mitochondrial matrix	gi|475537381|gb|EMT09068.1|/8.4e-101/Mitochondrial import inner membrane translocase subunit Tim17 [Aegilops tauschii]
TraesCS2D02G462200	96;78;88	40;50;21	-1.02833	0.00340102	0.0189793	Down	-	-	-	-	gi|475446402|gb|EMT01568.1|/8.4e-268/hypothetical protein F775_06070 [Aegilops tauschii]
TraesCS5D02G260400	112;121;73	168;209;166	1.03804	2.55836e-05	0.000251106	Up	-	-	-	-	gi|473745768|gb|EMS45522.1|/6.6e-122/hypothetical protein TRIUR3_21412 [Triticum urartu]
TraesCS3D02G114700	128;78;87	219;226;211	1.38019	1.24193e-09	2.42502e-08	Up	ko04141//Protein processing in endoplasmic reticulum	-	-	-	gi|669027987|emb|CDM81632.1|/9.9e-80/unnamed protein product [Triticum aestivum]
TraesCS7D02G426800	62;85;54	132;128;109	1.08781	6.34312e-05	0.000572344	Up	-	GO:0005634//nucleus;GO:0009536//plastid;GO:0016021//integral component of membrane	GO:0003684//damaged DNA binding;GO:0003887//DNA-directed DNA polymerase activity	GO:0007155//cell adhesion;GO:0010090//trichome morphogenesis;GO:0010224//response to UV-B;GO:0010228//vegetative to reproductive phase transition of meristem;GO:0016926//protein desumoylation;GO:0042276//error-prone translesion synthesis;GO:0045010//actin nucleation;GO:0050665//hydrogen peroxide biosynthetic process	gi|357123536|ref|XP_003563466.1|/0.0e+00/PREDICTED: DNA repair protein REV1 isoform X1 [Brachypodium distachyon]
TraesCS1A02G444400	26;17;24	7;3;6	-1.84263	0.00828911	0.0398399	Down	-	-	-	-	gi|326509039|dbj|BAJ86912.1|/1.2e-108/predicted protein [Hordeum vulgare subsp. vulgare]
TraesCS5D02G322400	38;25;39	84;83;68	1.42301	1.75436e-05	0.000178273	Up	-	-	-	-	gi|326534324|dbj|BAJ89512.1|/1.0e-188/predicted protein [Hordeum vulgare subsp. vulgare]
TraesCS6A02G033800	344;337;592	176;117;194	-1.15484	1.76709e-06	2.17838e-05	Down	-	-	GO:0016491//oxidoreductase activity	GO:0055114//oxidation-reduction process	gi|326522702|dbj|BAJ88397.1|/4.0e-102/predicted protein [Hordeum vulgare subsp. vulgare]
TraesCS2A02G407700	5274;5187;7879	2706;2390;2713	-1.00588	2.26869e-13	6.40938e-12	Down	-	GO:0016021//integral component of membrane	GO:0005215//transporter activity	GO:0006810//transport	gi|345649021|gb|AEO13899.1|/1.7e-114/aquaporin 8 [Triticum aestivum]//gi|345649021|gb|AEO13899.1|/8.2e-162/aquaporin 8 [Triticum aestivum]
TraesCS6B02G149500	66;87;77	38;29;28	-1.06028	0.00201538	0.0121707	Down	-	-	-	-	gi|475587242|gb|EMT20504.1|/1.9e-75/hypothetical protein F775_11387 [Aegilops tauschii]
TraesCS5D02G267800	38;35;20	8;11;9	-1.52113	0.00833557	0.0400246	Down	-	-	-	-	gi|475519117|gb|EMT06284.1|/2.6e-176/hypothetical protein F775_18704 [Aegilops tauschii]
TraesCS6B02G400600	90;64;123	44;33;32	-1.12171	0.00114115	0.007457	Down	-	-	-	-	gi|475581814|gb|EMT18951.1|/3.7e-60/hypothetical protein F775_11958 [Aegilops tauschii]
TraesCS5D02G413000	185;158;157	315;377;278	1.17047	9.3301e-11	2.08652e-09	Up	-	-	-	-	gi|326524574|dbj|BAK00670.1|/4.5e-27/predicted protein [Hordeum vulgare subsp. vulgare]
TraesCS4A02G433900	872;921;1045	376;310;266	-1.35887	1.36235e-21	6.57158e-20	Down	ko04120//Ubiquitin mediated proteolysis	GO:0005737//cytoplasm;GO:0016021//integral component of membrane	GO:0004364//glutathione transferase activity;GO:0009055//electron carrier activity;GO:0015035//protein disulfide oxidoreductase activity	GO:0006749//glutathione metabolic process;GO:0045454//cell redox homeostasis;GO:0055114//oxidation-reduction process	gi|326493566|dbj|BAJ85244.1|/1.6e-164/predicted protein [Hordeum vulgare subsp. vulgare]
TraesCS5A02G067300	222;262;192	465;420;361	1.09423	4.4201e-10	9.10296e-09	Up	-	-	GO:0003777//microtubule motor activity;GO:0005524//ATP binding;GO:0008017//microtubule binding	GO:0000911//cytokinesis by cell plate formation;GO:0007018//microtubule-based movement	gi|474261764|gb|EMS60549.1|/0.0e+00/Kinesin-like protein KIF15 [Triticum urartu]
TraesCS6D02G242300	42;36;62	11;10;20	-1.5393	0.00184016	0.0112532	Down	-	-	-	-	gi|475478775|gb|EMT02734.1|/3.8e-86/hypothetical protein F775_31058 [Aegilops tauschii]
TraesCS1B02G039625	0;0;0	9;12;5	5.76655	0.000313149	0.00240071	Up	-	-	-	-	gi|475627009|gb|EMT33541.1|/3.2e-14/hypothetical protein F775_11261 [Aegilops tauschii]
TraesCS6B02G398200	52;78;60	252;280;221	2.20012	3.5045e-22	1.74545e-20	Up	-	GO:0016021//integral component of membrane	-	-	gi|475494232|gb|EMT03753.1|/0.0e+00/hypothetical protein F775_25438 [Aegilops tauschii]
TraesCS7B02G064000	120;91;61	162;218;185	1.26733	1.73971e-06	2.14638e-05	Up	-	-	-	-	gi|475596918|gb|EMT23488.1|/1.8e-89/Chaperone protein dnaJ [Aegilops tauschii]
TraesCS1A02G050600	1587;1358;1800	521;500;584	-1.34013	2.38978e-25	1.40843e-23	Down	-	-	-	GO:0031640//killing of cells of other organism;GO:0050832//defense response to fungus	gi|473904917|gb|EMS49334.1|/3.0e-32/Defensin-like protein [Triticum urartu]
TraesCS3D02G140200	2014;1970;2817	959;766;981	-1.10363	3.43641e-14	1.03525e-12	Down	-	GO:0005634//nucleus;GO:0005634//nucleus	GO:0003677//DNA binding;GO:0003677//DNA binding;GO:0003700//transcription factor activity, sequence-specific DNA binding;GO:0003700//transcription factor activity, sequence-specific DNA binding;GO:0046983//protein dimerization activity;GO:0046983//protein dimerization activity	GO:0006355//regulation of transcription, DNA-templated;GO:0006355//regulation of transcription, DNA-templated	gi|948293458|gb|ALM58837.1|/1.2e-141/WAG-2f MADS box transcription factor [Aegilops tauschii]//gi|948293460|gb|ALM58838.1|/1.3e-117/WAG-2g MADS box transcription factor [Aegilops tauschii]//gi|948293460|gb|ALM58838.1|/1.7e-85/WAG-2g MADS box transcription factor [Aegilops tauschii]//gi|948293460|gb|ALM58838.1|/2.6e-141/WAG-2g MADS box transcription factor [Aegilops tauschii]
TraesCS1B02G120200	3;0;0	22;15;14	4.30038	0.000144305	0.00120328	Up	-	-	-	-	gi|944052468|gb|KQJ88106.1|/1.8e-135/hypothetical protein BRADI_4g15410 [Brachypodium distachyon]
TraesCS5B02G210000	314;295;543	148;118;162	-1.19827	3.68949e-07	5.13381e-06	Down	-	GO:0005770//late endosome;GO:0005774//vacuolar membrane;GO:0005794//Golgi apparatus;GO:0009506//plasmodesma;GO:0016021//integral component of membrane	GO:0005375//copper ion transmembrane transporter activity	GO:0009737//response to abscisic acid;GO:0015680//intracellular copper ion transport;GO:0035434//copper ion transmembrane transport	gi|944054768|gb|KQJ90406.1|/9.6e-73/hypothetical protein BRADI_4g31330 [Brachypodium distachyon]
TraesCS1B02G077900	3;0;0	12;15;4	3.56995	0.00667274	0.0333224	Up	ko01100//Metabolic pathways;ko00270//Cysteine and methionine metabolism	-	-	-	gi|475566099|gb|EMT14952.1|/1.5e-130/hypothetical protein F775_00096 [Aegilops tauschii]
TraesCS2A02G518300	16;21;28	4;7;4	-1.89641	0.00772141	0.0376032	Down	-	-	-	-	gi|475583603|gb|EMT19514.1|/1.8e-208/hypothetical protein F775_25720 [Aegilops tauschii]
TraesCS3D02G338600	16;13;19	0;0;0	-6.22037	1.63738e-05	0.000167554	Down	-	GO:0005576//extracellular region;GO:0005618//cell wall;GO:0016020//membrane	-	GO:0009664//plant-type cell wall organization	gi|669030299|emb|CDM84787.1|/4.1e-141/unnamed protein product [Triticum aestivum]
TraesCS6D02G402400	72;86;73	18;20;23	-1.70301	4.42744e-06	5.09502e-05	Down	-	GO:0000151//ubiquitin ligase complex;GO:0005634//nucleus;GO:0005737//cytoplasm	GO:0003700//transcription factor activity, sequence-specific DNA binding;GO:0031624//ubiquitin conjugating enzyme binding;GO:0043565//sequence-specific DNA binding;GO:0046872//metal ion binding;GO:0061630//ubiquitin protein ligase activity	GO:0000209//protein polyubiquitination;GO:0006355//regulation of transcription, DNA-templated;GO:0032436//positive regulation of proteasomal ubiquitin-dependent protein catabolic process	gi|514812109|ref|XP_004980849.1|/3.2e-271/PREDICTED: probable E3 ubiquitin-protein ligase ARI5 [Setaria italica]
TraesCS2A02G577200	57;43;52	5;6;17	-2.20905	4.26283e-05	0.000399769	Down	-	-	GO:0004672//protein kinase activity;GO:0005524//ATP binding;GO:0016597//amino acid binding	GO:0006468//protein phosphorylation	gi|326519216|dbj|BAJ96607.1|/3.1e-247/predicted protein [Hordeum vulgare subsp. vulgare]//gi|326519216|dbj|BAJ96607.1|/6.1e-211/predicted protein [Hordeum vulgare subsp. vulgare]
TraesCS3A02G450800	66;59;42	18;10;11	-1.88627	5.26765e-05	0.000484103	Down	ko03008//Ribosome biogenesis in eukaryotes	-	GO:0005524//ATP binding	GO:0051301//cell division	gi|669031194|emb|CDM86020.1|/0.0e+00/unnamed protein product [Triticum aestivum]
TraesCS1D02G420100	174;114;177	50;34;53	-1.53737	1.73045e-07	2.5294e-06	Down	ko01100//Metabolic pathways;ko01110//Biosynthesis of secondary metabolites;ko01230//Biosynthesis of amino acids;ko01210//2-Oxocarboxylic acid metabolism;ko00220//Arginine biosynthesis	-	GO:0016787//hydrolase activity	GO:0006629//lipid metabolic process	gi|475617460|gb|EMT30117.1|/4.9e-248/Mono- and diacylglycerol lipase [Aegilops tauschii]
TraesCS5A02G508400	12;18;16	0;3;2	-2.984	0.00347712	0.0193312	Down	-	-	GO:0016788//hydrolase activity, acting on ester bonds	-	gi|475526466|gb|EMT07314.1|/2.4e-179/hypothetical protein F775_23550 [Aegilops tauschii]
TraesCS5B02G259700	83;126;70	17;24;24	-1.88935	9.48692e-07	1.22657e-05	Down	ko00480//Glutathione metabolism	GO:0005737//cytoplasm	GO:0004364//glutathione transferase activity	GO:0006749//glutathione metabolic process	gi|475584003|gb|EMT19643.1|/2.2e-111/hypothetical protein F775_06186 [Aegilops tauschii]
TraesCS2B02G065300	253;337;288	546;579;481	1.08556	2.32025e-12	6.05866e-11	Up	-	-	GO:0003723//RNA binding	-	gi|475589414|gb|EMT21151.1|/2.2e-241/Pumilio-like protein [Aegilops tauschii]
TraesCS5B02G185900	221;209;176	1205;1419;1015	2.79829	5.53768e-77	1.71931e-74	Up	ko04120//Ubiquitin mediated proteolysis	-	GO:0010997//anaphase-promoting complex binding;GO:0097027//ubiquitin-protein transferase activator activity	GO:0050790//regulation of catalytic activity	gi|326528425|dbj|BAJ93401.1|/2.2e-273/predicted protein [Hordeum vulgare subsp. vulgare]
TraesCS2A02G121100	282;263;363	84;97;104	-1.44805	2.62684e-12	6.83356e-11	Down	-	GO:0005774//vacuolar membrane;GO:0031965//nuclear membrane	GO:0003779//actin binding	-	gi|474049274|gb|EMS53607.1|/2.8e-122/hypothetical protein TRIUR3_30807 [Triticum urartu]
TraesCS6A02G323500	18;14;13	3;3;2	-2.27852	0.00990702	0.0461001	Down	-	GO:0005739//mitochondrion	-	-	gi|326518921|dbj|BAJ92621.1|/4.8e-73/predicted protein [Hordeum vulgare subsp. vulgare]
TraesCS1D02G087600	0;0;0	3;8;3	4.87376	0.0100334	0.0465708	Up	-	GO:0005576//extracellular region	GO:0004185//serine-type carboxypeptidase activity	GO:0006508//proteolysis	gi|475554537|gb|EMT12249.1|/1.4e-275/Serine carboxypeptidase 2 [Aegilops tauschii]
TraesCS5B02G294000	0;1;0	5;7;6	4.28373	0.0105331	0.0484445	Up	-	-	GO:0004672//protein kinase activity;GO:0004842//ubiquitin-protein transferase activity;GO:0005524//ATP binding	GO:0006468//protein phosphorylation;GO:0006950//response to stress;GO:0016567//protein ubiquitination	gi|357154713|ref|XP_003576876.1|/0.0e+00/PREDICTED: U-box domain-containing protein 33-like [Brachypodium distachyon]
TraesCS6A02G138000	230;253;310	92;78;97	-1.3477	2.69541e-10	5.67657e-09	Down	ko01100//Metabolic pathways;ko01110//Biosynthesis of secondary metabolites;ko00940//Phenylpropanoid biosynthesis	GO:0005576//extracellular region	GO:0004601//peroxidase activity;GO:0020037//heme binding;GO:0046872//metal ion binding	GO:0006979//response to oxidative stress;GO:0042744//hydrogen peroxide catabolic process;GO:0055114//oxidation-reduction process;GO:0098869//cellular oxidant detoxification	gi|475503852|gb|EMT04570.1|/2.6e-172/Peroxidase 52 [Aegilops tauschii]
TraesCS4D02G123300	30;11;30	4;7;5	-1.92489	0.00746246	0.0365578	Down	-	-	GO:0003677//DNA binding	-	gi|326510183|dbj|BAJ87308.1|/2.0e-134/predicted protein [Hordeum vulgare subsp. vulgare]
TraesCS6B02G015500	14;25;5	0;0;0	-6.11598	5.9809e-05	0.000542914	Down	-	-	-	-	gi|475587161|gb|EMT20478.1|/2.4e-161/hypothetical protein F775_12561 [Aegilops tauschii]
TraesCS6B02G130800	0;2;0	8;15;11	4.29448	0.00164667	0.0102306	Up	ko03050//Proteasome	-	-	-	gi|326505692|dbj|BAJ95517.1|/4.9e-237/predicted protein [Hordeum vulgare subsp. vulgare]//gi|944057611|gb|KQJ93201.1|/1.7e-211/hypothetical protein BRADI_3g03170 [Brachypodium distachyon]
TraesCS2A02G179600	13;7;15	28;50;30	1.84497	0.000490211	0.00356685	Up	-	-	GO:0043531//ADP binding	-	gi|326491941|dbj|BAJ98195.1|/1.0e-239/predicted protein [Hordeum vulgare subsp. vulgare]
TraesCS7B02G201500	188;140;99	44;63;42	-1.30904	3.14862e-05	0.000303404	Down	-	GO:0005739//mitochondrion;GO:0016021//integral component of membrane	GO:0022857//transmembrane transporter activity	GO:0006820//anion transport;GO:0055085//transmembrane transport	gi|474401962|gb|EMS66165.1|/1.4e-195/Putative glycerol-3-phosphate transporter 1 [Triticum urartu]//gi|474401962|gb|EMS66165.1|/1.9e-256/Putative glycerol-3-phosphate transporter 1 [Triticum urartu]//gi|474401962|gb|EMS66165.1|/3.2e-270/Putative glycerol-3-phosphate transporter 1 [Triticum urartu]
TraesCS6D02G045600	124;91;97	271;263;180	1.4072	3.70131e-10	7.68397e-09	Up	-	-	-	-	gi|473900515|gb|EMS49138.1|/1.1e-213/hypothetical protein TRIUR3_05176 [Triticum urartu]
TraesCS6A02G185100	82;64;55	182;85;165	1.32431	2.82462e-05	0.000274939	Up	ko01100//Metabolic pathways;ko01110//Biosynthesis of secondary metabolites;ko00592//alpha-Linolenic acid metabolism	-	GO:0004497//monooxygenase activity;GO:0005506//iron ion binding;GO:0016705//oxidoreductase activity, acting on paired donors, with incorporation or reduction of molecular oxygen;GO:0020037//heme binding;GO:0047987//hydroperoxide dehydratase activity	GO:0016125//sterol metabolic process;GO:0031408//oxylipin biosynthetic process;GO:0055114//oxidation-reduction process	gi|125538638|gb|EAY85033.1|/6.2e-224/hypothetical protein OsI_06390 [Oryza sativa Indica Group]
TraesCS5B02G066000	8;11;12	37;37;34	2.01913	6.62335e-05	0.000594481	Up	ko01100//Metabolic pathways;ko00750//Vitamin B6 metabolism	GO:0016021//integral component of membrane	-	-	gi|475538855|gb|EMT09309.1|/1.6e-31/hypothetical protein F775_06781 [Aegilops tauschii]
TraesCS6B02G137200	0;0;0	13;14;8	6.19828	3.40315e-05	0.000326053	Up	-	GO:0016021//integral component of membrane	GO:0015369//calcium:proton antiporter activity	GO:0070588//calcium ion transmembrane transport	gi|116829965|gb|ABI15900.1|/2.4e-256/putative calcium exchanger [Triticum dicoccoides]
TraesCS5A02G009000	18;14;9	42;41;46	1.86968	7.03547e-05	0.000627545	Up	ko01100//Metabolic pathways;ko00750//Vitamin B6 metabolism	-	-	-	gi|164455196|dbj|BAF97099.1|/3.6e-64/putative ankyrin repeat protein [Triticum aestivum]
TraesCS5B02G162100	1776;1455;2383	725;609;868	-1.12066	3.25459e-11	7.60201e-10	Down	-	GO:0009507//chloroplast	-	-	gi|326500992|dbj|BAJ98727.1|/6.0e-150/predicted protein [Hordeum vulgare subsp. vulgare]
TraesCS3A02G427500	236;254;357	128;122;112	-1.00471	1.26268e-06	1.60123e-05	Down	-	-	-	-	gi|669030999|emb|CDM85730.1|/8.5e-117/unnamed protein product [Triticum aestivum]
TraesCS7A02G149200	728;964;685	1527;1517;1254	1.06554	2.27626e-13	6.42675e-12	Up	ko02010//ABC transporters	GO:0016021//integral component of membrane	GO:0005524//ATP binding;GO:0042626//ATPase activity, coupled to transmembrane movement of substances	GO:0055085//transmembrane transport	gi|721617494|ref|XP_010227939.1|/0.0e+00/PREDICTED: ABC transporter C family member 13 isoform X1 [Brachypodium distachyon]
TraesCS2B02G420400	267;344;515	151;108;178	-1.1352	4.81383e-06	5.50601e-05	Down	ko01100//Metabolic pathways;ko01110//Biosynthesis of secondary metabolites;ko01230//Biosynthesis of amino acids;ko00400//Phenylalanine, tyrosine and tryptophan biosynthesis	-	GO:0003677//DNA binding	GO:0006355//regulation of transcription, DNA-templated	gi|148473091|emb|CAJ29308.1|/6.6e-135/dof zinc finger protein 2 [Hordeum vulgare subsp. vulgare]
TraesCS7B02G397000	6;3;6	22;24;37	2.69734	4.14265e-05	0.000389469	Up	-	GO:0005886//plasma membrane;GO:0009506//plasmodesma;GO:0009536//plastid;GO:0016021//integral component of membrane	GO:0005509//calcium ion binding;GO:0005544//calcium-dependent phospholipid binding;GO:0016757//transferase activity, transferring glycosyl groups	GO:0048513//animal organ development	gi|960463488|ref|XP_003566820.3|/0.0e+00/PREDICTED: protein QUIRKY [Brachypodium distachyon]
TraesCS5D02G019400	178;179;143	337;365;233	1.11274	4.39051e-08	7.00467e-07	Up	-	GO:0016021//integral component of membrane	GO:0004674//protein serine/threonine kinase activity;GO:0005524//ATP binding	GO:0006468//protein phosphorylation	gi|326510921|dbj|BAJ91808.1|/7.6e-271/predicted protein [Hordeum vulgare subsp. vulgare]
TraesCS2A02G583300	72;51;73	4;2;7	-3.68753	1.11633e-10	2.47748e-09	Down	-	-	-	-	gi|475510077|gb|EMT05235.1|/3.1e-58/hypothetical protein F775_05930 [Aegilops tauschii]
TraesCS1D02G375400	7;10;6	0;0;0	-5.16948	0.00219505	0.0130852	Down	ko01100//Metabolic pathways;ko00630//Glyoxylate and dicarboxylate metabolism	-	GO:0045735//nutrient reservoir activity	-	gi|669031919|emb|CDM87138.1|/2.0e-192/unnamed protein product [Triticum aestivum]
TraesCS4B02G236000	43;35;59	20;5;10	-1.7451	0.00126872	0.00816193	Down	-	GO:0005576//extracellular region	GO:0008083//growth factor activity	GO:0008283//cell proliferation	gi|475592805|gb|EMT22196.1|/6.3e-45/Phytosulfokines 2 [Aegilops tauschii]
TraesCS3A02G120300	93;133;86	37;38;41	-1.21333	0.000155937	0.00128958	Down	-	-	-	-	gi|474219189|gb|EMS59160.1|/4.9e-32/hypothetical protein TRIUR3_32768 [Triticum urartu]
TraesCS6D02G219900	149;115;209	45;39;64	-1.44508	2.23267e-06	2.70254e-05	Down	-	GO:0016021//integral component of membrane	GO:0016491//oxidoreductase activity	GO:0055114//oxidation-reduction process	gi|475596091|gb|EMT23263.1|/3.5e-126/Cytochrome b561 [Aegilops tauschii]
TraesCS3D02G255600	20;25;30	2;4;5	-2.54483	0.000515792	0.00373505	Down	-	-	-	GO:0006950//response to stress;GO:0009415//response to water	gi|669029469|emb|CDM83672.1|/2.2e-182/unnamed protein product [Triticum aestivum]
TraesCS7B02G440000	157;186;200	324;341;391	1.1814	2.29009e-11	5.43913e-10	Up	-	GO:0009507//chloroplast;GO:0016021//integral component of membrane	GO:0004674//protein serine/threonine kinase activity;GO:0005524//ATP binding;GO:0016874//ligase activity	GO:0006468//protein phosphorylation;GO:0010260//animal organ senescence	gi|473874411|gb|EMS47802.1|/0.0e+00/E3 ubiquitin-protein ligase KEG [Triticum urartu]
TraesCS4D02G089300	17;8;8	27;33;24	1.5614	0.00562726	0.0290206	Up	-	-	GO:0004674//protein serine/threonine kinase activity;GO:0005524//ATP binding	GO:0006468//protein phosphorylation	gi|475554269|gb|EMT12201.1|/1.8e-297/Putative cysteine-rich receptor-like protein kinase 23 [Aegilops tauschii]//gi|475554269|gb|EMT12201.1|/2.1e-297/Putative cysteine-rich receptor-like protein kinase 23 [Aegilops tauschii]
TraesCS6B02G041700	35;34;60	11;7;8	-2.08579	0.000107371	0.000922566	Down	-	-	-	-	gi|475563218|gb|EMT14232.1|/2.2e-144/hypothetical protein F775_52557 [Aegilops tauschii]
TraesCS3B02G437300	662;503;628	263;236;261	-1.01734	3.83556e-11	8.87868e-10	Down	ko01100//Metabolic pathways;ko01110//Biosynthesis of secondary metabolites;ko00900//Terpenoid backbone biosynthesis	GO:0009570//chloroplast stroma	GO:0050518//2-C-methyl-D-erythritol 4-phosphate cytidylyltransferase activity	GO:0019288//isopentenyl diphosphate biosynthetic process, methylerythritol 4-phosphate pathway	gi|669030743|emb|CDM85383.1|/6.8e-151/unnamed protein product [Triticum aestivum]
TraesCS6A02G353500	18;39;37	67;116;102	1.81994	7.89654e-07	1.03727e-05	Up	-	-	GO:0004672//protein kinase activity;GO:0005524//ATP binding	GO:0006468//protein phosphorylation	gi|474410539|gb|EMS66820.1|/0.0e+00/Serine/threonine-protein kinase fray2 [Triticum urartu]
TraesCS2D02G154300	0;0;0	8;4;10	5.54455	0.000859477	0.0058363	Up	ko01100//Metabolic pathways;ko01110//Biosynthesis of secondary metabolites;ko00940//Phenylpropanoid biosynthesis	GO:0005634//nucleus	GO:0004601//peroxidase activity;GO:0051920//peroxiredoxin activity	GO:0055114//oxidation-reduction process;GO:0098869//cellular oxidant detoxification	gi|190684059|gb|ACE82290.1|/1.2e-111/peroxiredoxin [Triticum aestivum]//gi|190684059|gb|ACE82290.1|/1.4e-126/peroxiredoxin [Triticum aestivum]
TraesCS3D02G510400	130;62;108	41;23;26	-1.5161	5.57152e-05	0.000509445	Down	-	GO:0005737//cytoplasm	-	-	gi|669031663|emb|CDM86766.1|/1.1e-100/unnamed protein product [Triticum aestivum]
TraesCS5A02G137200	374;333;423	99;102;110	-1.63955	4.10044e-19	1.72792e-17	Down	ko01100//Metabolic pathways;ko01110//Biosynthesis of secondary metabolites;ko01200//Carbon metabolism;ko01230//Biosynthesis of amino acids;ko00010//Glycolysis / Gluconeogenesis;ko00260//Glycine, serine and threonine metabolism	-	GO:0003824//catalytic activity	GO:0008152//metabolic process	gi|474417688|gb|EMS67299.1|/5.8e-126/putative phosphoglycerate mutase gpmB [Triticum urartu]
TraesCS4B02G301700	555;517;735	218;262;234	-1.1174	7.30744e-12	1.81676e-10	Down	-	GO:0016021//integral component of membrane	-	-	gi|960481445|ref|XP_014757041.1|/5.4e-07/PREDICTED: uncharacterized protein LOC100840021 [Brachypodium distachyon]
TraesCS2B02G360500	198;179;281	78;60;77	-1.38811	1.85623e-08	3.13354e-07	Down	ko01100//Metabolic pathways;ko01110//Biosynthesis of secondary metabolites;ko01230//Biosynthesis of amino acids;ko00260//Glycine, serine and threonine metabolism;ko00400//Phenylalanine, tyrosine and tryptophan biosynthesis	-	-	-	gi|960494244|ref|XP_014751618.1|/1.9e-49/PREDICTED: uncharacterized protein LOC100841198 [Brachypodium distachyon]//gi|960494244|ref|XP_014751618.1|/7.7e-50/PREDICTED: uncharacterized protein LOC100841198 [Brachypodium distachyon]
TraesCS5B02G074200	151;191;135	343;357;296	1.27432	1.64873e-11	3.96485e-10	Up	-	-	GO:0003777//microtubule motor activity;GO:0005524//ATP binding;GO:0008017//microtubule binding	GO:0000911//cytokinesis by cell plate formation;GO:0007018//microtubule-based movement	gi|474261764|gb|EMS60549.1|/0.0e+00/Kinesin-like protein KIF15 [Triticum urartu]
TraesCS4B02G257400	99;77;73	47;33;27	-1.00558	0.00344887	0.0192013	Down	-	-	GO:0004674//protein serine/threonine kinase activity;GO:0005524//ATP binding	GO:0006468//protein phosphorylation	gi|475614847|gb|EMT29215.1|/5.6e-145/hypothetical protein F775_52614 [Aegilops tauschii]
TraesCS3B02G196600	366;569;361	916;1048;783	1.29279	8.2049e-13	2.20755e-11	Up	-	GO:0005874//microtubule	GO:0003777//microtubule motor activity;GO:0005524//ATP binding;GO:0008017//microtubule binding	GO:0000226//microtubule cytoskeleton organization;GO:0000911//cytokinesis by cell plate formation;GO:0006342//chromatin silencing;GO:0007018//microtubule-based movement;GO:0051567//histone H3-K9 methylation	gi|475612177|gb|EMT28321.1|/0.0e+00/Kinesin-4 [Aegilops tauschii]
TraesCS6D02G139200	104;83;72	44;31;18	-1.26895	0.000679845	0.00475518	Down	-	-	GO:0004672//protein kinase activity;GO:0005524//ATP binding	GO:0006468//protein phosphorylation	gi|357138881|ref|XP_003571015.1|/2.8e-258/PREDICTED: serine/threonine-protein kinase BLUS1-like [Brachypodium distachyon]//gi|357138881|ref|XP_003571015.1|/2.9e-255/PREDICTED: serine/threonine-protein kinase BLUS1-like [Brachypodium distachyon]
TraesCS2A02G325700	186;248;247	418;493;331	1.08078	3.40596e-09	6.32002e-08	Up	-	-	GO:0005524//ATP binding	-	gi|357164171|ref|XP_003579971.1|/2.7e-234/PREDICTED: pachytene checkpoint protein 2 homolog [Brachypodium distachyon]
TraesCS4B02G354200	91;76;115	18;7;29	-2.15066	7.07989e-07	9.37633e-06	Down	ko01100//Metabolic pathways;ko01110//Biosynthesis of secondary metabolites;ko01230//Biosynthesis of amino acids;ko00260//Glycine, serine and threonine metabolism	GO:0005829//cytosol	GO:0008732//L-allo-threonine aldolase activity	GO:0006545//glycine biosynthetic process;GO:0006567//threonine catabolic process	gi|326526049|dbj|BAJ93201.1|/3.1e-177/predicted protein [Hordeum vulgare subsp. vulgare]
TraesCS7D02G504000	28;22;27	54;67;65	1.49278	4.37921e-05	0.000409451	Up	-	-	-	-	gi|475607158|gb|EMT26607.1|/2.1e-54/hypothetical protein F775_28864 [Aegilops tauschii]
TraesCS3B02G397900	39;36;73	11;20;11	-1.59388	0.0013227	0.0084622	Down	ko01100//Metabolic pathways;ko01110//Biosynthesis of secondary metabolites;ko00500//Starch and sucrose metabolism	GO:0005737//cytoplasm;GO:0016021//integral component of membrane	GO:0008184//glycogen phosphorylase activity;GO:0030170//pyridoxal phosphate binding	GO:0005975//carbohydrate metabolic process	gi|300681424|emb|CBH32516.1|/0.0e+00/alpha-glucan phosphorylase, H isozyme,expressed [Triticum aestivum]
TraesCS2A02G399300	373;376;483	202;149;107	-1.2116	9.40022e-09	1.65232e-07	Down	ko04120//Ubiquitin mediated proteolysis	GO:0016021//integral component of membrane	-	-	gi|293336063|ref|NP_001168445.1|/1.7e-44/uncharacterized protein LOC100382217 [Zea mays]
TraesCS7B02G094800	267;306;371	438;704;505	1.02144	3.33918e-08	5.41922e-07	Up	-	-	-	-	gi|357121337|ref|XP_003562377.1|/7.5e-166/PREDICTED: 3-oxo-Delta(4,5)-steroid 5-beta-reductase [Brachypodium distachyon]
TraesCS2A02G297300	658;588;670	259;263;256	-1.0811	9.89647e-16	3.35004e-14	Down	-	GO:0009535//chloroplast thylakoid membrane	-	GO:0006661//phosphatidylinositol biosynthetic process;GO:0009965//leaf morphogenesis;GO:0030154//cell differentiation;GO:0045893//positive regulation of transcription, DNA-templated	gi|475561275|gb|EMT13745.1|/5.0e-94/hypothetical protein F775_29621 [Aegilops tauschii]
TraesCS3D02G333900	429;280;419	134;122;96	-1.46141	2.91659e-12	7.54821e-11	Down	ko01100//Metabolic pathways;ko00330//Arginine and proline metabolism	GO:0016021//integral component of membrane	-	-	gi|669030256|emb|CDM84724.1|/1.2e-146/unnamed protein product [Triticum aestivum]
TraesCS1D02G043300	89;91;77	37;29;44	-1.00451	0.00227036	0.013463	Down	-	-	GO:0003677//DNA binding	-	gi|475580793|gb|EMT18692.1|/5.6e-98/Myb-related protein MYBAS2 [Aegilops tauschii]//gi|475580793|gb|EMT18692.1|/9.6e-76/Myb-related protein MYBAS2 [Aegilops tauschii]
TraesCS7A02G052900	6;8;10	22;31;16	1.7376	0.00538087	0.0279574	Up	-	-	-	-	gi|326522248|dbj|BAK07586.1|/8.3e-94/predicted protein [Hordeum vulgare subsp. vulgare]
TraesCS2B02G201500	2021;1814;2759	634;628;764	-1.47534	3.29416e-23	1.73641e-21	Down	-	GO:0031225//anchored component of membrane	-	GO:0010215//cellulose microfibril organization;GO:0016049//cell growth	gi|475537379|gb|EMT09066.1|/1.4e-259/hypothetical protein F775_27360 [Aegilops tauschii]
TraesCS7B02G135400	47427;42800;68951	18141;12943;16447	-1.51681	1.19749e-23	6.43226e-22	Down	-	GO:0043668	-	GO:0009555//pollen development	gi|75136949|sp|Q70KG3.1|RAF1B_WHEAT/1.7e-204/RecName: Full=Protein RAFTIN 1B; Short=TaRAFTIN1b; AltName: Full=BURP domain-containing protein 1B; Flags: Precursor
TraesCS1B02G301900	19;24;36	54;58;39	1.1532	0.00458236	0.0244438	Up	-	-	-	-	gi|326529875|dbj|BAK08217.1|/2.9e-184/predicted protein [Hordeum vulgare subsp. vulgare]
TraesCS1A02G243800	30;23;23	2;0;4	-3.43618	8.05693e-05	0.000710381	Down	-	-	-	-	gi|475602960|gb|EMT25275.1|/1.8e-103/hypothetical protein F775_01498 [Aegilops tauschii]
TraesCS6D02G127100	120;98;205	61;47;60	-1.10264	0.000406823	0.00302516	Down	ko01100//Metabolic pathways;ko01110//Biosynthesis of secondary metabolites;ko00940//Phenylpropanoid biosynthesis	GO:0005576//extracellular region	GO:0004601//peroxidase activity;GO:0020037//heme binding;GO:0046872//metal ion binding	GO:0006979//response to oxidative stress;GO:0042744//hydrogen peroxide catabolic process;GO:0055114//oxidation-reduction process;GO:0098869//cellular oxidant detoxification	gi|475503852|gb|EMT04570.1|/3.3e-175/Peroxidase 52 [Aegilops tauschii]
TraesCS5D02G282500	81;24;8	0;0;0	-7.46995	1.26489e-07	1.8905e-06	Down	ko04145//Phagosome	-	GO:0008234//cysteine-type peptidase activity	GO:0006508//proteolysis	gi|475542376|gb|EMT09945.1|/1.4e-163/hypothetical protein F775_52429 [Aegilops tauschii]
TraesCS2B02G210100	199;151;219	333;419;280	1.07632	2.66809e-08	4.39244e-07	Up	ko00480//Glutathione metabolism	GO:0016021//integral component of membrane	-	GO:0016192//vesicle-mediated transport	gi|326520233|dbj|BAK04041.1|/3.9e-73/predicted protein [Hordeum vulgare subsp. vulgare]
TraesCS1B02G137300	317;235;294	482;540;491	1.05797	3.21818e-12	8.29075e-11	Up	-	GO:0005887//integral component of plasma membrane	GO:0005452//inorganic anion exchanger activity	GO:0015698//inorganic anion transport;GO:0051453//regulation of intracellular pH;GO:0098656//anion transmembrane transport	gi|475543957|gb|EMT10235.1|/0.0e+00/Boron transporter-like protein 2 [Aegilops tauschii]
TraesCS6B02G079800	198;193;211	367;332;441	1.14415	6.64426e-11	1.50677e-09	Up	-	-	GO:0003824//catalytic activity	GO:0008152//metabolic process	gi|326528703|dbj|BAJ97373.1|/2.4e-261/predicted protein, partial [Hordeum vulgare subsp. vulgare]
TraesCS7A02G545700	119;199;198	403;396;286	1.28657	1.72961e-09	3.32412e-08	Up	ko03050//Proteasome	GO:0008540//proteasome regulatory particle, base subcomplex;GO:0031595//nuclear proteasome complex;GO:0031597//cytosolic proteasome complex	GO:0005524//ATP binding;GO:0008233//peptidase activity;GO:0017025//TBP-class protein binding;GO:0036402//proteasome-activating ATPase activity	GO:0030433//ubiquitin-dependent ERAD pathway;GO:0045899//positive regulation of RNA polymerase II transcriptional preinitiation complex assembly;GO:1901800//positive regulation of proteasomal protein catabolic process	gi|475596942|gb|EMT23493.1|/2.9e-210/26S protease regulatory subunit S10B [Aegilops tauschii]
TraesCS5D02G309200	852;1185;1032	2030;2174;1566	1.12296	2.51343e-15	8.23361e-14	Up	ko03430//Mismatch repair	-	-	GO:0008152//metabolic process	gi|357131855|ref|XP_003567549.1|/1.5e-272/PREDICTED: uncharacterized protein LOC100845687 [Brachypodium distachyon]
TraesCS1D02G066400	105;132;93	43;50;36	-1.14412	0.000168551	0.00138187	Down	ko01100//Metabolic pathways;ko00040//Pentose and glucuronate interconversions	GO:0005576//extracellular region	GO:0004650//polygalacturonase activity	GO:0005975//carbohydrate metabolic process;GO:0071555//cell wall organization	gi|475594766|gb|EMT22808.1|/7.5e-179/Polygalacturonase ADPG1 [Aegilops tauschii]
TraesCSU02G221200	81;48;63	28;24;6	-1.51953	0.00160591	0.0100104	Down	-	GO:0019013//viral nucleocapsid	GO:0000166//nucleotide binding;GO:0003676//nucleic acid binding	-	gi|475570961|gb|EMT16149.1|/2.3e-186/28 kDa ribonucleoprotein, chloroplastic [Aegilops tauschii]
TraesCS5D02G190700	188;148;168	503;552;415	1.75977	2.85837e-26	1.7664e-24	Up	-	-	GO:0003700//transcription factor activity, sequence-specific DNA binding;GO:0043565//sequence-specific DNA binding	GO:0006355//regulation of transcription, DNA-templated	gi|473838741|gb|EMS47277.1|/6.1e-180/putative WRKY transcription factor 41 [Triticum urartu]
TraesCS5B02G303700	4282;3462;5240	1069;956;1333	-1.72257	3.71935e-30	2.77257e-28	Down	-	-	GO:0008270//zinc ion binding;GO:0032440//2-alkenal reductase [NAD(P)] activity	GO:0055114//oxidation-reduction process	gi|326513737|dbj|BAJ87887.1|/3.1e-191/predicted protein [Hordeum vulgare subsp. vulgare]
TraesCSU02G262300	26;11;22	4;0;0	-3.66661	0.000714883	0.00497283	Down	-	GO:0016021//integral component of membrane	-	-	gi|475582945|gb|EMT19299.1|/1.6e-108/hypothetical protein F775_23324 [Aegilops tauschii]
TraesCS4B02G302200	72;46;28	74;133;90	1.23403	0.000809094	0.00553788	Up	ko01100//Metabolic pathways;ko01110//Biosynthesis of secondary metabolites;ko00940//Phenylpropanoid biosynthesis;ko00941//Flavonoid biosynthesis;ko00945//Stilbenoid, diarylheptanoid and gingerol biosynthesis	-	GO:0016747//transferase activity, transferring acyl groups other than amino-acyl groups	-	gi|475601731|gb|EMT24916.1|/1.8e-245/Anthranilate N-benzoyltransferase protein 1 [Aegilops tauschii]
TraesCS7B02G317300	25;37;14	74;86;63	1.75912	8.76545e-06	9.5071e-05	Up	-	-	-	-	gi|218198841|gb|EEC81268.1|/3.2e-29/hypothetical protein OsI_24365 [Oryza sativa Indica Group]
TraesCS3D02G275900	248;250;297	108;85;114	-1.15004	2.70539e-08	4.44897e-07	Down	ko01100//Metabolic pathways;ko01110//Biosynthesis of secondary metabolites;ko01200//Carbon metabolism;ko01230//Biosynthesis of amino acids;ko00710//Carbon fixation in photosynthetic organisms;ko00030//Pentose phosphate pathway	-	-	-	gi|669029738|emb|CDM84039.1|/2.6e-187/unnamed protein product [Triticum aestivum]
TraesCS2D02G504900	1218;1278;1729	568;484;543	-1.18192	5.75238e-17	2.13173e-15	Down	ko00480//Glutathione metabolism	GO:0005737//cytoplasm	GO:0004364//glutathione transferase activity	GO:0006749//glutathione metabolic process;GO:0009407//toxin catabolic process	gi|475587261|gb|EMT20507.1|/6.1e-134/hypothetical protein F775_28502 [Aegilops tauschii]
TraesCS7D02G483600	1610;1332;2720	425;285;609	-1.86284	3.00931e-05	0.000291336	Down	ko03010//Ribosome	GO:0005886//plasma membrane;GO:0016021//integral component of membrane	-	-	gi|475586135|gb|EMT20234.1|/2.9e-102/hypothetical protein F775_10059 [Aegilops tauschii]
TraesCS5D02G297100	1943;1841;2743	963;738;937	-1.08093	7.75821e-13	2.09361e-11	Down	-	GO:0016021//integral component of membrane	GO:0051119//sugar transmembrane transporter activity	GO:0034219//carbohydrate transmembrane transport	gi|475597321|gb|EMT23597.1|/4.1e-137/Protein RUPTURED POLLEN GRAIN 1 [Aegilops tauschii]
TraesCS7A02G264500	718;686;783	285;238;319	-1.1543	1.7586e-14	5.42272e-13	Down	-	-	-	-	gi|475518672|gb|EMT06228.1|/3.5e-254/hypothetical protein F775_26753 [Aegilops tauschii]
TraesCS3B02G141800	19;16;41	9;6;4	-1.77474	0.0100386	0.0465912	Down	ko01110//Biosynthesis of secondary metabolites;ko00904//Diterpenoid biosynthesis	-	GO:0016707//gibberellin 3-beta-dioxygenase activity;GO:0046872//metal ion binding	GO:0055114//oxidation-reduction process	gi|669028193|emb|CDM81908.1|/1.0e-217/unnamed protein product [Triticum aestivum]
TraesCS2D02G472100	54;33;46	5;11;0	-2.84944	2.08531e-05	0.000208342	Down	-	-	-	-	gi|475590974|gb|EMT21611.1|/2.7e-185/Speckle-type POZ protein-like protein [Aegilops tauschii]
TraesCS1D02G378900	164;149;160	299;362;259	1.17487	1.02664e-10	2.28461e-09	Up	-	GO:0005634//nucleus	GO:0003677//DNA binding;GO:0003700//transcription factor activity, sequence-specific DNA binding	GO:0006355//regulation of transcription, DNA-templated	gi|326507492|dbj|BAK03139.1|/4.7e-160/predicted protein [Hordeum vulgare subsp. vulgare]
TraesCS5D02G380600	125;135;89	281;327;210	1.43706	2.96771e-10	6.22537e-09	Up	ko03008//Ribosome biogenesis in eukaryotes	GO:0009536//plastid	-	-	gi|475597956|gb|EMT23775.1|/0.0e+00/hypothetical protein F775_01555 [Aegilops tauschii]
TraesCS5D02G114700	57;39;52	13;13;15	-1.63007	0.000340654	0.00258677	Down	-	GO:0016020//membrane	-	GO:0009725//response to hormone	gi|357150513|ref|XP_003575484.1|/1.2e-145/PREDICTED: heptahelical transmembrane protein 4-like [Brachypodium distachyon]
TraesCS5A02G274000	28;19;23	2;0;0	-4.91381	6.23867e-05	0.000563877	Down	-	GO:0009536//plastid	-	-	gi|474308801|gb|EMS61844.1|/2.0e-50/hypothetical protein TRIUR3_33204 [Triticum urartu]
TraesCS4B02G321200	52;58;123	43;18;29	-1.14227	0.00854555	0.040831	Down	-	-	-	-	gi|115349888|gb|ABI95392.1|/2.2e-184/fasciclin-like protein FLA2 [Triticum aestivum]
TraesCS1D02G233500	68;54;76	24;21;30	-1.17542	0.00181539	0.0111273	Down	-	GO:0009506//plasmodesma;GO:0046658//anchored component of plasma membrane	-	GO:0006952//defense response	gi|357129349|ref|XP_003566326.1|/4.6e-53/PREDICTED: protein YLS9-like [Brachypodium distachyon]
TraesCS2B02G365200	41;26;33	54;99;57	1.28497	0.000624764	0.00441745	Up	-	-	-	-	gi|357164322|ref|XP_003580018.1|/3.3e-269/PREDICTED: pentatricopeptide repeat-containing protein At4g38010-like [Brachypodium distachyon]
TraesCS7D02G265500	1136;899;1175	386;405;514	-1.0734	2.13354e-12	5.58889e-11	Down	-	-	-	-	gi|475518672|gb|EMT06228.1|/7.6e-257/hypothetical protein F775_26753 [Aegilops tauschii]
TraesCS1A02G000800	17;4;4	14;31;39	1.97166	0.0046399	0.0246969	Up	-	-	-	-	gi|253761550|ref|XP_002489152.1|/9.4e-54/hypothetical protein SORBIDRAFT_0016s002240, partial [Sorghum bicolor]
TraesCS3A02G149500	8;9;5	0;0;0	-5.10627	0.00281329	0.0161772	Down	ko01100//Metabolic pathways;ko00380//Tryptophan metabolism	-	GO:0004499//N,N-dimethylaniline monooxygenase activity;GO:0050660//flavin adenine dinucleotide binding;GO:0050661//NADP binding	GO:0055114//oxidation-reduction process	gi|475622916|gb|EMT32024.1|/5.3e-253/Dimethylaniline monooxygenase (N-oxide-forming) 2 [Aegilops tauschii]
TraesCS3B02G076200	10;10;5	0;0;0	-5.29175	0.00144482	0.00912016	Down	-	-	-	-	gi|669027644|emb|CDM81149.1|/4.9e-215/unnamed protein product [Triticum aestivum]
TraesCS6B02G357600	5;10;6	0;0;0	-5.03813	0.00368101	0.0202887	Down	-	-	GO:0003700//transcription factor activity, sequence-specific DNA binding;GO:0043565//sequence-specific DNA binding;GO:0044212//transcription regulatory region DNA binding	GO:0006355//regulation of transcription, DNA-templated;GO:0006826//iron ion transport;GO:0010043//response to zinc ion;GO:0010106//cellular response to iron ion starvation;GO:0010167//response to nitrate;GO:0015706//nitrate transport	gi|326494664|dbj|BAJ94451.1|/3.5e-209/predicted protein [Hordeum vulgare subsp. vulgare]
TraesCS4A02G073800	5577;5537;7837	2652;2866;2557	-1.00862	3.18961e-17	1.20626e-15	Down	ko01100//Metabolic pathways;ko00740//Riboflavin metabolism	-	GO:0003993//acid phosphatase activity	GO:0016311//dephosphorylation	gi|290350666|dbj|BAI78301.1|/3.1e-197/purple acid phosphatase [Triticum aestivum]
TraesCS5B02G532500	38;27;53	9;0;8	-2.56126	0.000198298	0.0015955	Down	ko01110//Biosynthesis of secondary metabolites;ko00901//Indole alkaloid biosynthesis	GO:0016021//integral component of membrane	GO:0016298//lipase activity	GO:0006629//lipid metabolic process	gi|326533422|dbj|BAK05242.1|/4.3e-190/predicted protein [Hordeum vulgare subsp. vulgare]
TraesCS2A02G033400	31;21;20	5;8;2	-2.05573	0.00398454	0.0217009	Down	-	-	-	-	gi|475607478|gb|EMT26723.1|/3.3e-89/hypothetical protein F775_25684 [Aegilops tauschii]//gi|475607478|gb|EMT26723.1|/7.6e-83/hypothetical protein F775_25684 [Aegilops tauschii]
TraesCS5A02G435300	11;6;4	0;0;0	-5.03776	0.00394801	0.0215317	Down	-	-	GO:0003924//GTPase activity;GO:0005525//GTP binding	-	gi|473869470|gb|EMS47693.1|/6.3e-204/BTB/POZ and MATH domain-containing protein 3 [Triticum urartu]
TraesCS4B02G020100	1159;1268;1639	485;450;563	-1.21541	1.8571e-16	6.63969e-15	Down	-	GO:0046658//anchored component of plasma membrane	GO:0004553//hydrolase activity, hydrolyzing O-glycosyl compounds;GO:0030247//polysaccharide binding	GO:0005975//carbohydrate metabolic process	gi|326509913|dbj|BAJ87172.1|/1.9e-224/predicted protein [Hordeum vulgare subsp. vulgare]
TraesCS7D02G011400	95;62;125	33;37;45	-1.06509	0.00211105	0.0126638	Down	-	GO:0009536//plastid	-	GO:0006355//regulation of transcription, DNA-templated	gi|482671908|gb|AGK28599.1|/9.4e-188/scarecrow-like 6 protein [Phyllostachys edulis]
TraesCS7A02G271900	31;19;52	8;4;2	-2.64183	0.000152153	0.00126233	Down	ko01100//Metabolic pathways;ko01110//Biosynthesis of secondary metabolites;ko00940//Phenylpropanoid biosynthesis;ko00360//Phenylalanine metabolism	GO:0019005//SCF ubiquitin ligase complex	GO:0004842//ubiquitin-protein transferase activity	GO:0016567//protein ubiquitination;GO:0031146//SCF-dependent proteasomal ubiquitin-dependent protein catabolic process	gi|42407554|dbj|BAD10759.1|/1.8e-143/hypothetical protein [Oryza sativa Japonica Group]
TraesCS5B02G291000	181;185;260	53;55;91	-1.42346	1.98535e-07	2.87271e-06	Down	-	GO:0009536//plastid	GO:0016747//transferase activity, transferring acyl groups other than amino-acyl groups	-	gi|326507050|dbj|BAJ95602.1|/0.0e+00/predicted protein [Hordeum vulgare subsp. vulgare]
TraesCS6A02G375000	7;5;11	0;0;0	-5.15368	0.00241372	0.0142013	Down	-	GO:0016021//integral component of membrane	GO:0016740//transferase activity	-	gi|573920964|ref|XP_006648077.1|/0.0e+00/PREDICTED: uncharacterized protein LOC102708127 [Oryza brachyantha]
TraesCS2A02G500000	270;191;225	95;46;50	-1.62849	6.60233e-09	1.1819e-07	Down	-	-	-	-	gi|475567405|gb|EMT15264.1|/8.8e-209/Speckle-type POZ protein [Aegilops tauschii]
TraesCS1B02G282100	1236;1127;1599	496;378;542	-1.25761	5.66222e-15	1.81601e-13	Down	-	GO:0016021//integral component of membrane	GO:0004674//protein serine/threonine kinase activity;GO:0005524//ATP binding	GO:0006468//protein phosphorylation	gi|326522889|dbj|BAJ88490.1|/9.9e-259/predicted protein [Hordeum vulgare subsp. vulgare]
TraesCS6D02G060000	21;24;36	9;5;4	-1.95015	0.00293315	0.0167586	Down	-	-	-	-	gi|475583148|gb|EMT19378.1|/1.0e-226/hypothetical protein F775_22526 [Aegilops tauschii]
TraesCS2B02G196600	249;182;265	60;41;50	-1.98222	4.17124e-15	1.35028e-13	Down	-	-	GO:0016844//strictosidine synthase activity	GO:0009058//biosynthetic process	gi|475596848|gb|EMT23469.1|/6.1e-178/Adipocyte plasma membrane-associated protein [Aegilops tauschii]
TraesCS5D02G461700	82;52;66	8;21;14	-1.99939	8.8658e-06	9.60671e-05	Down	-	-	-	-	gi|475413447|gb|EMT00942.1|/3.1e-182/Speckle-type POZ protein-like protein [Aegilops tauschii]
TraesCS2B02G440900	25;20;36	5;4;8	-2.02154	0.00223424	0.0132793	Down	-	GO:0005634//nucleus	GO:0003677//DNA binding;GO:0003700//transcription factor activity, sequence-specific DNA binding;GO:0046983//protein dimerization activity	GO:0006355//regulation of transcription, DNA-templated	gi|475574561|gb|EMT17017.1|/5.8e-111/MADS-box transcription factor 31 [Aegilops tauschii]
TraesCS2B02G355600	17;8;17	20;43;40	1.5204	0.00463869	0.0246934	Up	ko01100//Metabolic pathways;ko00510//N-Glycan biosynthesis	GO:0005634//nucleus	GO:0003677//DNA binding	GO:0006355//regulation of transcription, DNA-templated	gi|475607206|gb|EMT26627.1|/3.2e-190/NAC domain-containing protein 8 [Aegilops tauschii]
TraesCS3D02G506000	77;51;78	14;6;10	-2.5568	4.60711e-08	7.32306e-07	Down	ko03008//Ribosome biogenesis in eukaryotes	-	-	-	gi|475581153|gb|EMT18765.1|/9.7e-239/hypothetical protein F775_00047 [Aegilops tauschii]
TraesCS3A02G493900	12;19;18	43;40;27	1.3797	0.00371027	0.0204275	Up	-	GO:0016021//integral component of membrane	GO:0004672//protein kinase activity;GO:0005524//ATP binding	GO:0006468//protein phosphorylation	gi|474381019|gb|EMS64556.1|/0.0e+00/Cysteine-rich receptor-like protein kinase 10 [Triticum urartu]
TraesCS1B02G374800	38;19;35	6;2;2	-2.98192	5.71489e-05	0.000521228	Down	-	-	-	-	gi|721603752|ref|XP_003563205.2|/3.7e-64/PREDICTED: angio-associated migratory cell protein-like [Brachypodium distachyon]
TraesCS7B02G437300	7;10;11	0;0;0	-5.4451	0.000710846	0.00494864	Down	ko04626//Plant-pathogen interaction	-	GO:0043531//ADP binding	-	gi|992160919|gb|KXG23714.1|/4.2e-181/hypothetical protein SORBI_008G131900 [Sorghum bicolor]//gi|992160919|gb|KXG23714.1|/5.8e-181/hypothetical protein SORBI_008G131900 [Sorghum bicolor]//gi|992160919|gb|KXG23714.1|/9.4e-178/hypothetical protein SORBI_008G131900 [Sorghum bicolor]
TraesCS6B02G319000	1466;1411;1216	598;589;570	-1.00463	1.54288e-16	5.55585e-15	Down	-	GO:0005739//mitochondrion;GO:0009534//chloroplast thylakoid;GO:0009941//chloroplast envelope;GO:0016021//integral component of membrane	GO:0004252//serine-type endopeptidase activity	GO:0006465//signal peptide processing	gi|357137742|ref|XP_003570458.1|/0.0e+00/PREDICTED: serine protease SPPA, chloroplastic [Brachypodium distachyon]
TraesCS5A02G427400	11;2;8	23;22;22	1.89765	0.00495231	0.0260815	Up	ko04075//Plant hormone signal transduction	-	GO:0016787//hydrolase activity	GO:0008152//metabolic process	gi|326498409|dbj|BAJ98632.1|/1.3e-182/predicted protein, partial [Hordeum vulgare subsp. vulgare]
TraesCS7D02G147800	240;296;273	408;526;479	1.02213	2.5344e-10	5.35746e-09	Up	-	-	GO:0016787//hydrolase activity	-	gi|357125035|ref|XP_003564201.1|/3.5e-155/PREDICTED: uncharacterized protein LOC100828474 isoform X1 [Brachypodium distachyon]//gi|474268386|gb|EMS60772.1|/9.0e-153/hypothetical protein TRIUR3_01113 [Triticum urartu]
TraesCS2D02G120000	2;12;4	0;0;0	-4.82374	0.00994177	0.0462356	Down	ko01100//Metabolic pathways	GO:0016021//integral component of membrane	GO:0005506//iron ion binding;GO:0016709//oxidoreductase activity, acting on paired donors, with incorporation or reduction of molecular oxygen, NAD(P)H as one donor, and incorporation of one atom of oxygen;GO:0020037//heme binding	GO:0044550//secondary metabolite biosynthetic process;GO:0055114//oxidation-reduction process	gi|475587552|gb|EMT20578.1|/1.1e-286/Cytochrome P450 89A2 [Aegilops tauschii]
TraesCS6A02G133600	25;14;31	5;2;4	-2.44183	0.00139572	0.00885534	Down	-	-	-	-	gi|474091608|gb|EMS54903.1|/2.5e-72/hypothetical protein TRIUR3_26604 [Triticum urartu]
TraesCS7A02G099500	227;137;69	38;53;62	-1.28681	0.000860625	0.00584366	Down	ko01100//Metabolic pathways;ko00190//Oxidative phosphorylation	GO:0016021//integral component of membrane;GO:0031966//mitochondrial membrane;GO:0070469//respiratory chain	GO:0008137//NADH dehydrogenase (ubiquinone) activity	GO:0055114//oxidation-reduction process	gi|81176543|ref|YP_398425.1|/4.4e-61/nad3 (mitochondrion) [Triticum aestivum]
TraesCS5D02G031600	114;114;61	23;48;51	-1.02935	0.00742761	0.0364197	Down	ko01100//Metabolic pathways;ko00430//Taurine and hypotaurine metabolism	-	GO:0016702//oxidoreductase activity, acting on single donors with incorporation of molecular oxygen, incorporation of two atoms of oxygen	GO:0009061//anaerobic respiration;GO:0018171//peptidyl-cysteine oxidation;GO:0070483//detection of hypoxia	gi|475603735|gb|EMT25517.1|/4.8e-117/2-aminoethanethiol dioxygenase [Aegilops tauschii]
TraesCS6B02G360800	909;817;1207	394;322;511	-1.02762	1.95399e-08	3.28628e-07	Down	ko04146//Peroxisome	GO:0016021//integral component of membrane	GO:0022857//transmembrane transporter activity	GO:0055085//transmembrane transport	gi|326496783|dbj|BAJ98418.1|/3.4e-203/predicted protein [Hordeum vulgare subsp. vulgare]
TraesCS4D02G174500	1912;1551;2072	695;720;688	-1.17503	8.32027e-24	4.51483e-22	Down	-	GO:0009507//chloroplast;GO:0009579//thylakoid	GO:0042802//identical protein binding	-	gi|473937073|gb|EMS50194.1|/3.4e-112/hypothetical protein TRIUR3_23917 [Triticum urartu]//gi|473937073|gb|EMS50194.1|/4.7e-114/hypothetical protein TRIUR3_23917 [Triticum urartu]
TraesCS1D02G382900	254;267;261	650;562;567	1.40316	7.59272e-24	4.13245e-22	Up	-	GO:0005634//nucleus	GO:0003700//transcription factor activity, sequence-specific DNA binding;GO:0042802//identical protein binding;GO:0043565//sequence-specific DNA binding	GO:0006355//regulation of transcription, DNA-templated	gi|475600559|gb|EMT24571.1|/1.1e-200/Heat stress transcription factor A-2c [Aegilops tauschii]
TraesCS1B02G212600	92;84;73	38;34;28	-1.10257	0.000837596	0.00570788	Down	-	GO:0009536//plastid	-	-	gi|326506030|dbj|BAJ91254.1|/4.5e-67/predicted protein [Hordeum vulgare subsp. vulgare]
TraesCS7A02G156100	11;12;12	22;41;28	1.59438	0.00286817	0.0164394	Up	ko01100//Metabolic pathways	GO:0000139//Golgi membrane;GO:0016021//integral component of membrane	GO:0008378//galactosyltransferase activity	GO:0006486//protein glycosylation	gi|326513288|dbj|BAK06884.1|/7.1e-154/predicted protein [Hordeum vulgare subsp. vulgare]
TraesCS5D02G306500	34;16;30	6;9;5	-1.78117	0.00602387	0.0307171	Down	-	GO:0016020//membrane	GO:0003735//structural constituent of ribosome	GO:0006412//translation;GO:0006810//transport	gi|125558114|gb|EAZ03650.1|/1.1e-81/hypothetical protein OsI_25785 [Oryza sativa Indica Group]
TraesCS3A02G508200	35;20;56	13;14;6	-1.52811	0.00800814	0.0387676	Down	-	-	-	-	gi|475623061|gb|EMT32085.1|/4.2e-182/hypothetical protein F775_23536 [Aegilops tauschii]
TraesCS6A02G138100	1927;1700;2120	735;671;900	-1.09238	7.35241e-16	2.51296e-14	Down	-	GO:0000139//Golgi membrane;GO:0016021//integral component of membrane	GO:0008378//galactosyltransferase activity	GO:0006486//protein glycosylation	gi|474002579|gb|EMS52307.1|/8.0e-240/putative beta-1,3-galactosyltransferase 2 [Triticum urartu]
TraesCS2B02G242100	187;209;184	383;389;375	1.20032	3.32169e-14	1.00203e-12	Up	-	GO:0005886//plasma membrane;GO:0009506//plasmodesma;GO:0016021//integral component of membrane;GO:0016021//integral component of membrane	GO:0004674//protein serine/threonine kinase activity;GO:0004674//protein serine/threonine kinase activity;GO:0005524//ATP binding;GO:0005524//ATP binding	GO:0006468//protein phosphorylation;GO:0006468//protein phosphorylation;GO:0006952//defense response	gi|326498073|dbj|BAJ94899.1|/0.0e+00/predicted protein [Hordeum vulgare subsp. vulgare]//gi|326521394|dbj|BAJ96900.1|/9.6e-246/predicted protein [Hordeum vulgare subsp. vulgare]
TraesCS1D02G434800	30;29;22	52;56;62	1.28695	0.000590382	0.00420098	Up	ko04626//Plant-pathogen interaction	GO:0016021//integral component of membrane	GO:0043531//ADP binding	-	gi|475556526|gb|EMT12663.1|/0.0e+00/Disease resistance protein RPP13 [Aegilops tauschii]
TraesCS7D02G480200	10;2;8	0;0;0	-4.95265	0.00606959	0.0309153	Down	-	-	GO:0016747//transferase activity, transferring acyl groups other than amino-acyl groups	-	gi|475623783|gb|EMT32362.1|/2.7e-233/3'-N-debenzoyl-2'-deoxytaxol N-benzoyltransferase [Aegilops tauschii]
TraesCS2B02G233100	28;13;21	49;72;33	1.525	0.000799016	0.00547761	Up	-	-	-	-	gi|474125198|gb|EMS56202.1|/1.1e-30/hypothetical protein TRIUR3_01140 [Triticum urartu]
TraesCS2D02G125900	36;25;45	11;8;15	-1.41056	0.00873324	0.0415695	Down	ko01100//Metabolic pathways;ko01110//Biosynthesis of secondary metabolites;ko00906//Carotenoid biosynthesis	-	GO:0016491//oxidoreductase activity	GO:0055114//oxidation-reduction process	gi|326489374|dbj|BAK01670.1|/3.2e-108/predicted protein [Hordeum vulgare subsp. vulgare]
TraesCS4D02G261600	465;447;422	811;990;817	1.18831	3.78187e-20	1.70501e-18	Up	-	GO:0005634//nucleus	GO:0043565//sequence-specific DNA binding	GO:0006355//regulation of transcription, DNA-templated	gi|475588615|gb|EMT20928.1|/4.0e-74/Homeobox-leucine zipper protein HOX12 [Aegilops tauschii]
TraesCS4D02G199800	234;223;276	111;97;91	-1.07438	1.03041e-07	1.56149e-06	Down	ko04626//Plant-pathogen interaction	-	GO:0004672//protein kinase activity;GO:0005524//ATP binding	GO:0006468//protein phosphorylation	gi|474447946|gb|EMS68686.1|/3.7e-202/Serine/threonine-protein kinase PBS1 [Triticum urartu]
TraesCS5D02G265200	18648;15405;26036	5791;4302;5819	-1.68835	4.95567e-27	3.18673e-25	Down	-	-	-	-	gi|86439720|emb|CAJ19337.1|/9.3e-88/RAFTIN1-like protein [Triticum aestivum]
TraesCS1B02G333200	95;76;65	31;6;24	-1.73148	0.000205302	0.00164569	Down	ko04141//Protein processing in endoplasmic reticulum;ko03060//Protein export	-	GO:0005524//ATP binding	-	gi|326502012|dbj|BAK06498.1|/1.5e-98/predicted protein [Hordeum vulgare subsp. vulgare]
TraesCS1D02G312600	216;179;214	74;72;96	-1.1082	1.49026e-06	1.86407e-05	Down	ko01110//Biosynthesis of secondary metabolites;ko00564//Glycerophospholipid metabolism	GO:0005829//cytosol;GO:0009331//glycerol-3-phosphate dehydrogenase complex	GO:0004367//glycerol-3-phosphate dehydrogenase [NAD+] activity;GO:0051287//NAD binding	GO:0005975//carbohydrate metabolic process;GO:0046168//glycerol-3-phosphate catabolic process;GO:0055114//oxidation-reduction process	gi|326488569|dbj|BAJ93953.1|/3.0e-259/predicted protein, partial [Hordeum vulgare subsp. vulgare]
TraesCS2B02G532500	134;62;180	33;28;34	-1.75367	3.48963e-06	4.09288e-05	Down	-	-	-	-	gi|326512560|dbj|BAJ99635.1|/2.3e-06/predicted protein [Hordeum vulgare subsp. vulgare]
TraesCS1A02G424900	10;13;25	2;0;0	-4.36176	0.00102209	0.00678348	Down	-	-	-	-	gi|944069156|gb|KQK04640.1|/7.4e-217/hypothetical protein BRADI_2g14850 [Brachypodium distachyon]
TraesCS6A02G370100	43;33;24	6;8;3	-2.34926	0.000214562	0.00171172	Down	ko01100//Metabolic pathways;ko01110//Biosynthesis of secondary metabolites;ko00940//Phenylpropanoid biosynthesis	-	GO:0008270//zinc ion binding;GO:0016491//oxidoreductase activity	GO:0055114//oxidation-reduction process	gi|473762222|gb|EMS45840.1|/4.8e-196/Putative cinnamyl alcohol dehydrogenase 5 [Triticum urartu]
TraesCS3D02G301200	674;613;602	980;1264;1012	1.00116	6.90087e-15	2.19304e-13	Up	-	GO:0016021//integral component of membrane	-	-	gi|475519619|gb|EMT06382.1|/3.1e-259/hypothetical protein F775_02163 [Aegilops tauschii]//gi|475519619|gb|EMT06382.1|/4.2e-270/hypothetical protein F775_02163 [Aegilops tauschii]
TraesCS2D02G148900	79;164;93	179;239;188	1.06067	0.000107582	0.000924205	Up	-	-	GO:0003676//nucleic acid binding;GO:0005524//ATP binding;GO:0008270//zinc ion binding;GO:0016818//hydrolase activity, acting on acid anhydrides, in phosphorus-containing anhydrides	-	gi|475562684|gb|EMT14106.1|/0.0e+00/Putative SWI/SNF-related matrix-associated actin-dependent regulator of chromatin subfamily A member 3-like protein 1 [Aegilops tauschii]
TraesCS1D02G085700	6;18;5	36;28;20	1.73542	0.00576809	0.0296218	Up	-	-	-	-	gi|475473547|gb|EMT02500.1|/1.0e-45/hypothetical protein F775_25153 [Aegilops tauschii]
TraesCS4A02G223600	179;112;116	279;303;287	1.31149	4.91708e-10	1.00622e-08	Up	-	GO:0005886//plasma membrane;GO:0009506//plasmodesma	GO:0004674//protein serine/threonine kinase activity;GO:0005524//ATP binding	GO:0006468//protein phosphorylation;GO:0006952//defense response	gi|357157121|ref|XP_003577692.1|/5.0e-142/PREDICTED: cysteine-rich receptor-like protein kinase 25 [Brachypodium distachyon]
TraesCS7B02G299900	0;0;0	12;14;13	6.36129	1.28135e-05	0.00013427	Up	-	-	-	-	gi|474391523|gb|EMS65374.1|/2.0e-74/hypothetical protein TRIUR3_33912 [Triticum urartu]
TraesCS1D02G299200	89;69;88	260;346;201	1.92789	1.31687e-16	4.77432e-15	Up	-	GO:0005886//plasma membrane;GO:0016021//integral component of membrane	GO:0004672//protein kinase activity;GO:0005524//ATP binding;GO:0030246//carbohydrate binding	GO:0006468//protein phosphorylation	gi|357128969|ref|XP_003566141.1|/2.6e-299/PREDICTED: L-type lectin-domain containing receptor kinase S.6 [Brachypodium distachyon]
TraesCS6D02G131400	0;0;0	6;5;4	4.97891	0.00636484	0.0320589	Up	-	-	-	-	gi|475612002|gb|EMT28273.1|/4.3e-08/hypothetical protein F775_20614 [Aegilops tauschii]
TraesCS3D02G268900	20;27;44	69;71;49	1.27435	0.000999423	0.00665284	Up	ko04120//Ubiquitin mediated proteolysis	GO:0016021//integral component of membrane	GO:0005488	-	gi|475570541|gb|EMT16051.1|/0.0e+00/hypothetical protein F775_19313 [Aegilops tauschii]
TraesCS3D02G352400	292;223;241	627;575;433	1.32669	5.44826e-15	1.7505e-13	Up	ko04141//Protein processing in endoplasmic reticulum;ko03040//Spliceosome;ko04144//Endocytosis	-	GO:0005524//ATP binding	-	gi|475523011|gb|EMT06830.1|/0.0e+00/Heat shock cognate 70 kDa protein [Aegilops tauschii]
TraesCS6A02G103300	0;0;0	6;6;11	5.60935	0.000618216	0.0043782	Up	-	-	-	-	gi|474054446|gb|EMS53748.1|/4.8e-32/hypothetical protein TRIUR3_10249 [Triticum urartu]
TraesCS2B02G486800	48;65;96	121;145;109	1.06414	0.000202592	0.0016273	Up	-	-	-	-	-
TraesCS5B02G536700	15;13;9	0;2;0	-4.00504	0.00362155	0.0200122	Down	-	-	-	-	gi|475589107|gb|EMT21072.1|/3.8e-26/hypothetical protein F775_01762 [Aegilops tauschii]
TraesCS3B02G353400	0;0;0	7;7;7	5.46845	0.00100045	0.00665702	Up	-	-	GO:0008168//methyltransferase activity	GO:0032259//methylation	gi|669030087|emb|CDM84496.1|/8.1e-107/unnamed protein product [Triticum aestivum]
TraesCS5A02G083100	520;466;454	198;166;232	-1.05165	2.03191e-09	3.87134e-08	Down	-	GO:0005634//nucleus	GO:0003677//DNA binding	GO:0006355//regulation of transcription, DNA-templated	gi|474357579|gb|EMS63186.1|/3.1e-110/Myb-related protein MYBAS2 [Triticum urartu]//gi|475624508|gb|EMT32647.1|/1.0e-133/Myb-related protein MYBAS2 [Aegilops tauschii]
TraesCS5D02G522000	18;54;21	53;76;76	1.35052	0.00204314	0.0123136	Up	-	GO:0005634//nucleus	GO:0003677//DNA binding;GO:0003824//catalytic activity;GO:0043531//ADP binding	-	gi|475570556|gb|EMT16053.1|/8.9e-141/Disease resistance protein RPM1 [Aegilops tauschii]
TraesCS3B02G450400	353;253;331	183;113;78	-1.11145	1.57095e-05	0.00016136	Down	-	-	GO:0046872//metal ion binding	-	gi|669030868|emb|CDM85563.1|/8.7e-79/unnamed protein product [Triticum aestivum]
TraesCS3D02G391100	84;75;37	20;20;10	-1.76778	0.000155592	0.00128731	Down	ko01100//Metabolic pathways;ko04016//MAPK signaling pathway - plant;ko00520//Amino sugar and nucleotide sugar metabolism	GO:0016021//integral component of membrane	GO:0008061//chitin binding	-	gi|474051555|gb|EMS53669.1|/5.2e-36/Agglutinin isolectin 2 [Triticum urartu]
TraesCS3A02G390100	16;23;16	4;3;4	-2.1066	0.00720135	0.0355262	Down	-	GO:0016021//integral component of membrane	GO:0005247//voltage-gated chloride channel activity	GO:0006821//chloride transport;GO:1903959//regulation of anion transmembrane transport	gi|475613144|gb|EMT28663.1|/0.0e+00/Chloride channel protein CLC-c [Aegilops tauschii]
TraesCS1A02G075000	21020;17914;22804	6520;6460;7823	-1.34484	1.13099e-32	9.33173e-31	Down	ko01100//Metabolic pathways;ko04146//Peroxisome;ko01212//Fatty acid metabolism;ko00071//Fatty acid degradation;ko00061//Fatty acid biosynthesis	GO:0005783//endoplasmic reticulum	GO:0004467//long-chain fatty acid-CoA ligase activity;GO:0031957//very long-chain fatty acid-CoA ligase activity	GO:0001676//long-chain fatty acid metabolic process;GO:0009627//systemic acquired resistance;GO:0010025//wax biosynthetic process;GO:0010143//cutin biosynthetic process;GO:0034976//response to endoplasmic reticulum stress	gi|475414689|gb|EMT00965.1|/0.0e+00/Fatty acyl-CoA synthetase B [Aegilops tauschii]
TraesCS3D02G354700	6;9;10	0;0;0	-5.28134	0.00140669	0.00891681	Down	-	-	GO:0003700//transcription factor activity, sequence-specific DNA binding;GO:0043565//sequence-specific DNA binding	GO:0006355//regulation of transcription, DNA-templated	gi|669030438|emb|CDM84965.1|/3.7e-163/unnamed protein product [Triticum aestivum]
TraesCS5B02G290300	1027;1112;1318	471;360;562	-1.08529	5.10085e-11	1.1679e-09	Down	ko01100//Metabolic pathways;ko00520//Amino sugar and nucleotide sugar metabolism	GO:0016021//integral component of membrane	GO:0003978//UDP-glucose 4-epimerase activity	GO:0006012//galactose metabolic process	gi|84873492|gb|ABC67797.1|/1.1e-228/UDP-D-xylose epimerase 1 [Hordeum vulgare]//gi|84873492|gb|ABC67797.1|/2.2e-182/UDP-D-xylose epimerase 1 [Hordeum vulgare]
TraesCSU02G265300	2333;886;478	3727;7410;7399	2.53996	0.000449512	0.00330156	Up	-	-	-	-	gi|195610700|gb|ACG27180.1|/2.4e-44/hypothetical protein [Zea mays]
TraesCS2B02G225100	966;771;969	391;392;345	-1.04359	2.1289e-15	7.00699e-14	Down	-	GO:0000407//pre-autophagosomal structure;GO:0005783//endoplasmic reticulum;GO:0016021//integral component of membrane	-	GO:0006887//exocytosis;GO:0007029//endoplasmic reticulum organization;GO:0007030//Golgi organization;GO:0010506//regulation of autophagy	gi|326502572|dbj|BAJ95349.1|/1.1e-226/predicted protein [Hordeum vulgare subsp. vulgare]
TraesCS6D02G080500	4;0;0	9;16;15	3.53887	0.00198573	0.0120254	Up	-	-	GO:0005516//calmodulin binding	GO:0006950//response to stress	gi|473913183|gb|EMS49673.1|/5.8e-248/hypothetical protein TRIUR3_27068 [Triticum urartu]
TraesCS7D02G373400	91;75;64	25;21;13	-1.75231	8.17638e-06	8.91913e-05	Down	-	-	GO:0003677//DNA binding;GO:0003700//transcription factor activity, sequence-specific DNA binding	GO:0001708//cell fate specification;GO:0006355//regulation of transcription, DNA-templated	gi|473749130|gb|EMS45560.1|/1.8e-260/Transcription factor GAMYB [Triticum urartu]
TraesCS6B02G190000	20;19;26	5;5;4	-1.99511	0.00471343	0.0250258	Down	-	GO:0016020//membrane	-	-	gi|514708521|ref|XP_004951557.1|/1.1e-18/PREDICTED: uncharacterized protein LOC101774350 [Setaria italica]
TraesCS5A02G315700	73;124;155	27;28;33	-1.77541	4.75429e-07	6.49147e-06	Down	ko04144//Endocytosis	GO:0005768//endosome	GO:0005525//GTP binding	GO:0007264//small GTPase mediated signal transduction	gi|475404897|gb|EMT00837.1|/2.0e-124/Ras-related protein Rab11A [Aegilops tauschii]
TraesCS3A02G464000	9;12;12	2;0;0	-3.8319	0.00635616	0.0320306	Down	-	-	-	-	gi|474317241|gb|EMS62140.1|/4.4e-13/hypothetical protein TRIUR3_09927 [Triticum urartu]
TraesCS4A02G458200	0;0;0	4;9;4	5.1556	0.00380915	0.0208943	Up	ko04626//Plant-pathogen interaction	-	GO:0043531//ADP binding	-	gi|475535709|gb|EMT08786.1|/0.0e+00/Putative disease resistance RPP13-like protein 3 [Aegilops tauschii]
TraesCS2A02G324100	97;96;99	44;49;27	-1.0704	0.000667374	0.00468172	Down	-	-	-	GO:0006281//DNA repair;GO:0051382//kinetochore assembly	gi|474373920|gb|EMS64077.1|/1.0e-51/hypothetical protein TRIUR3_23024 [Triticum urartu]
TraesCS7D02G106200	37;57;52	74;98;86	1.03888	0.000804951	0.00551412	Up	ko04626//Plant-pathogen interaction	-	GO:0043531//ADP binding	-	gi|475618780|gb|EMT30536.1|/3.4e-152/Putative disease resistance RPP13-like protein 3 [Aegilops tauschii]//gi|475618780|gb|EMT30536.1|/4.4e-152/Putative disease resistance RPP13-like protein 3 [Aegilops tauschii]
TraesCS7B02G374700	16;13;10	0;3;0	-3.4976	0.00482572	0.0255356	Down	-	-	-	-	gi|475452903|gb|EMT01745.1|/5.2e-90/hypothetical protein F775_22638 [Aegilops tauschii]
TraesCS7D02G059500	22;17;12	3;4;0	-2.66441	0.0047183	0.0250477	Down	-	-	-	-	gi|475576999|gb|EMT17691.1|/4.9e-235/hypothetical protein F775_05876 [Aegilops tauschii]
TraesCS3A02G492600	21;13;15	40;53;51	1.77471	5.1001e-05	0.000470235	Up	ko04626//Plant-pathogen interaction	-	GO:0005509//calcium ion binding	-	gi|475601347|gb|EMT24799.1|/1.1e-59/Putative calcium-binding protein CML31 [Aegilops tauschii]
TraesCS1B02G272100	1056;1207;1269	2033;2424;1815	1.0441	7.14371e-19	2.96336e-17	Up	ko01100//Metabolic pathways;ko01110//Biosynthesis of secondary metabolites;ko00860//Porphyrin and chlorophyll metabolism	-	GO:0016788//hydrolase activity, acting on ester bonds	-	gi|475544509|gb|EMT10345.1|/1.4e-204/GDSL esterase/lipase 7 [Aegilops tauschii]
TraesCS6A02G409100	325;338;271	597;533;564	1.07476	7.47558e-13	2.02035e-11	Up	-	-	GO:0003723//RNA binding;GO:0004004//ATP-dependent RNA helicase activity;GO:0005524//ATP binding	GO:0010501//RNA secondary structure unwinding	gi|326531756|dbj|BAJ97882.1|/0.0e+00/predicted protein [Hordeum vulgare subsp. vulgare]
TraesCS7B02G310600	1718;1043;1872	353;285;349	-2.00437	2.43972e-28	1.66357e-26	Down	-	GO:0016021//integral component of membrane	-	-	gi|475561118|gb|EMT13709.1|/1.6e-34/hypothetical protein F775_26549 [Aegilops tauschii]
TraesCS5B02G036000	76;81;71	30;37;28	-1.04873	0.00185281	0.0113198	Down	-	GO:0005634//nucleus	GO:0008233//peptidase activity	GO:0006508//proteolysis	gi|669027749|emb|CDM81304.1|/6.8e-32/unnamed protein product [Triticum aestivum]
TraesCS4B02G276400	28;51;32	7;0;8	-2.66525	0.000163718	0.00134555	Down	ko03010//Ribosome	-	-	-	gi|125542494|gb|EAY88633.1|/2.2e-31/hypothetical protein OsI_10110 [Oryza sativa Indica Group]
TraesCS2D02G230400	699;741;803	315;256;356	-1.05198	9.61055e-12	2.36078e-10	Down	-	GO:0009536//plastid	-	-	gi|326495886|dbj|BAJ90565.1|/4.5e-311/predicted protein [Hordeum vulgare subsp. vulgare]
TraesCSU02G150200	71;74;29	20;24;21	-1.21343	0.00805628	0.0389339	Down	ko01100//Metabolic pathways;ko00190//Oxidative phosphorylation	GO:0016021//integral component of membrane;GO:0031966//mitochondrial membrane;GO:0070469//respiratory chain	GO:0008137//NADH dehydrogenase (ubiquinone) activity	GO:0055114//oxidation-reduction process	gi|81176543|ref|YP_398425.1|/3.6e-63/nad3 (mitochondrion) [Triticum aestivum]
TraesCS4D02G298900	13;14;5	2;0;0	-3.79955	0.00843974	0.040418	Down	ko00190//Oxidative phosphorylation	GO:0005887//integral component of plasma membrane;GO:0016021//integral component of membrane;GO:0043231//intracellular membrane-bounded organelle	GO:0005524//ATP binding;GO:0008553//hydrogen-exporting ATPase activity, phosphorylative mechanism;GO:0046872//metal ion binding	GO:0006754//ATP biosynthetic process;GO:0051453//regulation of intracellular pH;GO:1902600//hydrogen ion transmembrane transport	gi|357113730|ref|XP_003558654.1|/0.0e+00/PREDICTED: ATPase 10, plasma membrane-type [Brachypodium distachyon]
TraesCS5D02G059400	57;76;73	131;178;147	1.36351	5.35343e-08	8.4381e-07	Up	-	GO:0005681//spliceosomal complex	GO:0003677//DNA binding	GO:0006355//regulation of transcription, DNA-templated;GO:0006397//mRNA processing;GO:0008380//RNA splicing	gi|475595020|gb|EMT22886.1|/0.0e+00/Tuftelin-interacting protein 11 [Aegilops tauschii]
TraesCS5D02G443200	40;57;32	3;6;3	-3.21832	5.92196e-07	7.93588e-06	Down	ko01110//Biosynthesis of secondary metabolites;ko00901//Indole alkaloid biosynthesis	-	GO:0016788//hydrolase activity, acting on ester bonds	-	gi|475605859|gb|EMT26218.1|/3.0e-188/hypothetical protein F775_01997 [Aegilops tauschii]
TraesCS6D02G013900	34;33;39	1;9;2	-2.93074	3.44134e-05	0.000329258	Down	-	-	-	-	gi|475485150|gb|EMT03162.1|/1.2e-230/hypothetical protein F775_17257 [Aegilops tauschii]
TraesCS6A02G005600	10;10;23	0;0;0	-6.05402	5.13667e-05	0.000473318	Down	-	-	GO:0008171//O-methyltransferase activity;GO:0046983//protein dimerization activity	GO:0032259//methylation	gi|145693798|gb|ABP93668.1|/4.3e-197/O-methytransferase 4 [Triticum aestivum]
TraesCS7B02G437700	12;13;11	0;1;0	-4.85004	0.00115189	0.00751578	Down	-	-	GO:0003676//nucleic acid binding	-	gi|475605016|gb|EMT25923.1|/0.0e+00/Protein argonaute 4B [Aegilops tauschii]
TraesCS5A02G190000	358;277;295	967;1188;1265	2.09938	1.00586e-43	1.26746e-41	Up	ko01100//Metabolic pathways;ko00500//Starch and sucrose metabolism	-	GO:0004805//trehalose-phosphatase activity	GO:0005992//trehalose biosynthetic process;GO:0016311//dephosphorylation	gi|474219410|gb|EMS59182.1|/2.5e-211/Trehalose-phosphate phosphatase [Triticum urartu]
TraesCS2D02G525500	58;40;52	19;14;25	-1.1454	0.00874668	0.0416194	Down	ko01100//Metabolic pathways;ko01110//Biosynthesis of secondary metabolites;ko01230//Biosynthesis of amino acids;ko00400//Phenylalanine, tyrosine and tryptophan biosynthesis	-	GO:0000287//magnesium ion binding;GO:0004765//shikimate kinase activity	GO:0009073//aromatic amino acid family biosynthetic process;GO:0016310//phosphorylation;GO:0019632//shikimate metabolic process	gi|326530582|dbj|BAJ97717.1|/1.3e-146/predicted protein [Hordeum vulgare subsp. vulgare]
TraesCS4B02G383300	14;27;38	4;3;4	-2.61862	0.00046272	0.00338838	Down	-	GO:0005634//nucleus	GO:0003700//transcription factor activity, sequence-specific DNA binding;GO:0043565//sequence-specific DNA binding	GO:0006355//regulation of transcription, DNA-templated	gi|987312900|gb|AMD78108.1|/2.9e-140/heat-responsive transcription factor HSF85 [Triticum aestivum]
TraesCS2B02G442400	62;55;38	10;16;4	-2.16569	4.41841e-05	0.000412732	Down	ko02010//ABC transporters	GO:0016021//integral component of membrane	GO:0005524//ATP binding;GO:0042626//ATPase activity, coupled to transmembrane movement of substances	GO:0055085//transmembrane transport	gi|475620831|gb|EMT31253.1|/0.0e+00/ABC transporter C family member 3 [Aegilops tauschii]
TraesCS1D02G309600	37;31;26	4;2;0	-3.76197	6.07591e-06	6.81249e-05	Down	ko02010//ABC transporters	GO:0016021//integral component of membrane	GO:0005524//ATP binding;GO:0042626//ATPase activity, coupled to transmembrane movement of substances	GO:0055085//transmembrane transport	gi|475620831|gb|EMT31253.1|/0.0e+00/ABC transporter C family member 3 [Aegilops tauschii]
TraesCS4A02G206000	32;59;33	100;70;77	1.20583	0.000596416	0.00424055	Up	-	GO:0016021//integral component of membrane	GO:0004674//protein serine/threonine kinase activity;GO:0005524//ATP binding	GO:0006468//protein phosphorylation	gi|326489265|dbj|BAK01616.1|/0.0e+00/predicted protein [Hordeum vulgare subsp. vulgare]
TraesCS5D02G423000	9;7;6	0;0;0	-5.10182	0.00276381	0.015923	Down	-	-	GO:0004842//ubiquitin-protein transferase activity;GO:0046872//metal ion binding	GO:0016567//protein ubiquitination	gi|223670611|gb|ACN12144.1|/1.4e-87/putative in between ring finger domain protein [Triticum turgidum subsp. durum]
TraesCS1D02G207600	526;402;612	222;107;227	-1.2404	3.94559e-07	5.46826e-06	Down	-	GO:0016021//integral component of membrane	GO:0005215//transporter activity	GO:0055085//transmembrane transport	gi|475511191|gb|EMT05362.1|/1.9e-176/Hippocampus abundant transcript 1 protein [Aegilops tauschii]//gi|475511191|gb|EMT05362.1|/3.0e-224/Hippocampus abundant transcript 1 protein [Aegilops tauschii]
TraesCS3A02G413700	23;22;18	53;52;42	1.43582	0.000388198	0.00290387	Up	-	GO:0005634//nucleus	GO:0003712//transcription cofactor activity;GO:0004402//histone acetyltransferase activity;GO:0008270//zinc ion binding	GO:0006355//regulation of transcription, DNA-templated;GO:0016573//histone acetylation	gi|473928045|gb|EMS49881.1|/1.2e-178/BTB/POZ and TAZ domain-containing protein 2 [Triticum urartu]
TraesCS1D02G114800	16;8;14	0;0;0	-5.88306	0.000103718	0.000894578	Down	ko01100//Metabolic pathways;ko00380//Tryptophan metabolism	GO:0016021//integral component of membrane	GO:0008483//transaminase activity;GO:0016846//carbon-sulfur lyase activity	-	gi|473804236|gb|EMS46661.1|/5.8e-236/Tryptophan aminotransferase 1 [Triticum urartu]
TraesCS2D02G414800	290;368;356	122;135;103	-1.27865	2.18778e-11	5.20435e-10	Down	-	GO:0012511//monolayer-surrounded lipid storage body;GO:0016021//integral component of membrane	-	-	gi|326493922|dbj|BAJ85423.1|/5.6e-43/predicted protein [Hordeum vulgare subsp. vulgare]
TraesCS4A02G368500	298;234;417	143;113;129	-1.07568	1.39209e-06	1.75025e-05	Down	-	-	-	-	gi|473903499|gb|EMS49251.1|/7.6e-58/hypothetical protein TRIUR3_10863 [Triticum urartu]
TraesCS2D02G276700	19;8;28	2;0;0	-4.55518	0.00051914	0.00375707	Down	-	GO:0016021//integral component of membrane	GO:0008270//zinc ion binding;GO:0016491//oxidoreductase activity;GO:0051539//4 iron, 4 sulfur cluster binding	GO:0006281//DNA repair;GO:0055114//oxidation-reduction process	gi|475573749|gb|EMT16811.1|/5.9e-180/Putative quinone-oxidoreductase-like protein, chloroplastic [Aegilops tauschii]
TraesCS5D02G390700	155;94;96	217;300;244	1.35716	9.41402e-09	1.65442e-07	Up	ko04075//Plant hormone signal transduction;ko04016//MAPK signaling pathway - plant	-	GO:0046983//protein dimerization activity	-	gi|474370382|gb|EMS63808.1|/1.2e-125/Transcription factor bHLH92 [Triticum urartu]//gi|474370382|gb|EMS63808.1|/1.5e-145/Transcription factor bHLH92 [Triticum urartu]//gi|474370382|gb|EMS63808.1|/3.2e-126/Transcription factor bHLH92 [Triticum urartu]
TraesCS1D02G418500	45;22;53	103;103;90	1.52608	4.45722e-06	5.12603e-05	Up	-	-	GO:0003700//transcription factor activity, sequence-specific DNA binding;GO:0043565//sequence-specific DNA binding	GO:0006355//regulation of transcription, DNA-templated	gi|326528513|dbj|BAJ93438.1|/2.5e-103/predicted protein, partial [Hordeum vulgare subsp. vulgare]
TraesCS7D02G314700	14;13;19	2;2;3	-2.49038	0.00607532	0.030934	Down	-	-	-	-	gi|475465220|gb|EMT02179.1|/1.9e-186/hypothetical protein F775_13186 [Aegilops tauschii]
TraesCS3D02G453100	112;58;67	36;21;8	-1.65946	0.000415523	0.0030835	Down	-	-	-	-	gi|475607657|gb|EMT26783.1|/2.5e-187/hypothetical protein F775_17755 [Aegilops tauschii]
TraesCS5A02G464900	217;165;283	78;84;102	-1.10527	6.99452e-06	7.72544e-05	Down	-	-	-	-	gi|326498577|dbj|BAJ98716.1|/1.1e-60/predicted protein [Hordeum vulgare subsp. vulgare]
TraesCS7B02G050800	98;114;107	40;35;45	-1.19082	6.18198e-05	0.000559257	Down	-	-	GO:0030246//carbohydrate binding	-	gi|32765707|gb|AAP87359.1|/1.1e-83/high light protein [Hordeum vulgare]
TraesCS4B02G377400	19;13;13	0;2;0	-4.28268	0.00120747	0.00782808	Down	-	GO:0005576//extracellular region	GO:0030145//manganese ion binding;GO:0045735//nutrient reservoir activity	-	gi|5869975|emb|CAB55559.1|/4.0e-127/germin-like protein [Triticum aestivum]
TraesCS3A02G148700	460;514;674	176;143;195	-1.45553	7.45585e-15	2.36358e-13	Down	-	-	-	-	gi|473913276|gb|EMS49685.1|/3.4e-53/hypothetical protein TRIUR3_34658 [Triticum urartu]
TraesCS1A02G049800	34;54;56	24;9;13	-1.42827	0.0037964	0.0208344	Down	-	GO:0046658//anchored component of plasma membrane	GO:0030247//polysaccharide binding;GO:0042973//glucan endo-1,3-beta-D-glucosidase activity	GO:0005975//carbohydrate metabolic process	gi|1002299765|ref|XP_015613279.1|/1.7e-173/PREDICTED: glucan endo-1,3-beta-glucosidase 10 [Oryza sativa Japonica Group]
TraesCS7B02G410400	17;9;13	2;0;0	-4.07049	0.00286307	0.0164174	Down	ko03430//Mismatch repair	GO:0005739//mitochondrion	-	-	gi|357117217|ref|XP_003560369.1|/5.7e-233/PREDICTED: uncharacterized protein LOC100843414 [Brachypodium distachyon]
TraesCS2D02G601200	105;129;107	172;225;197	1.01661	2.30955e-06	2.78987e-05	Up	ko04626//Plant-pathogen interaction	-	GO:0043531//ADP binding	-	gi|475581626|gb|EMT18893.1|/0.0e+00/Disease resistance protein RPM1 [Aegilops tauschii]
TraesCS4A02G395800	6;10;4	0;0;0	-4.97238	0.00482985	0.0255485	Down	-	-	-	-	gi|475503409|gb|EMT04537.1|/5.4e-137/hypothetical protein F775_18933 [Aegilops tauschii]
TraesCS1B02G407400	20;41;25	4;12;8	-1.63006	0.0105714	0.0485936	Down	-	-	-	-	gi|475597921|gb|EMT23759.1|/4.8e-89/hypothetical protein F775_17564 [Aegilops tauschii]
TraesCS3B02G585200	51;49;63	27;18;19	-1.12895	0.00538908	0.0279952	Down	-	-	-	-	gi|475458925|gb|EMT01956.1|/3.2e-117/hypothetical protein F775_18589 [Aegilops tauschii]
TraesCS5B02G273400	36;26;44	13;9;3	-1.86951	0.00176498	0.010864	Down	-	GO:0009536//plastid	-	-	gi|474308801|gb|EMS61844.1|/2.7e-50/hypothetical protein TRIUR3_33204 [Triticum urartu]
TraesCS5B02G422000	16;15;12	29;42;26	1.38506	0.00565667	0.0291457	Up	ko04075//Plant hormone signal transduction	-	GO:0046983//protein dimerization activity;GO:0046983//protein dimerization activity	-	gi|326487850|dbj|BAJ89764.1|/2.4e-139/predicted protein [Hordeum vulgare subsp. vulgare]//gi|326487850|dbj|BAJ89764.1|/3.1e-170/predicted protein [Hordeum vulgare subsp. vulgare]
TraesCS4B02G109700	403;504;352	870;1018;688	1.24168	2.50837e-13	7.06442e-12	Up	-	-	-	GO:0006275//regulation of DNA replication;GO:0006306//DNA methylation;GO:0006342//chromatin silencing;GO:0007267//cell-cell signaling;GO:0008283//cell proliferation;GO:0009555//pollen development;GO:0009909//regulation of flower development;GO:0010267//production of ta-siRNAs involved in RNA interference;GO:0010389//regulation of G2/M transition of mitotic cell cycle;GO:0048451//petal formation;G…	gi|473987085|gb|EMS51741.1|/0.0e+00/hypothetical protein TRIUR3_08781 [Triticum urartu]
TraesCS4A02G188000	3;0;0	11;12;8	3.57936	0.00487108	0.0257213	Up	-	GO:0016021//integral component of membrane	-	-	gi|475598585|gb|EMT23983.1|/1.9e-25/hypothetical protein F775_28396 [Aegilops tauschii]
TraesCS7B02G103700	41;51;43	102;113;70	1.289	2.90628e-05	0.000282098	Up	ko03040//Spliceosome	GO:0005739//mitochondrion	GO:0003676//nucleic acid binding;GO:0004386//helicase activity;GO:0005524//ATP binding	-	gi|1002843701|ref|XP_015689265.1|/0.0e+00/PREDICTED: DExH-box ATP-dependent RNA helicase DExH12 [Oryza brachyantha]
TraesCS2B02G551800	40;26;11	9;4;4	-1.97399	0.00707471	0.0349997	Down	-	-	-	-	gi|474346131|gb|EMS62831.1|/3.3e-50/hypothetical protein TRIUR3_32658 [Triticum urartu]
TraesCS3A02G346400	348;406;568	133;104;146	-1.56067	2.68016e-13	7.52476e-12	Down	-	GO:0016021//integral component of membrane	-	-	gi|669030304|emb|CDM84794.1|/3.4e-294/unnamed protein product [Triticum aestivum]
TraesCS1B02G087000	1076;618;199	1338;2410;2142	1.84528	0.00804406	0.0388894	Up	-	-	-	-	gi|195610700|gb|ACG27180.1|/5.8e-43/hypothetical protein [Zea mays]
TraesCS4B02G274400	27;25;27	8;5;9	-1.62193	0.00802873	0.0388298	Down	ko00480//Glutathione metabolism	-	-	-	gi|669031468|emb|CDM86460.1|/3.1e-87/unnamed protein product [Triticum aestivum]
TraesCS7A02G046300	27;67;49	85;86;104	1.16197	0.000836755	0.00570359	Up	ko04626//Plant-pathogen interaction	-	GO:0043531//ADP binding	-	gi|475479035|gb|EMT02767.1|/2.2e-218/Disease resistance protein RPM1 [Aegilops tauschii]
TraesCS7A02G073100	74;31;41	14;14;13	-1.61454	0.00120233	0.00779893	Down	-	-	-	-	gi|473777253|gb|EMS45971.1|/3.7e-41/hypothetical protein TRIUR3_15500 [Triticum urartu]
TraesCS7A02G524400	381;341;310	689;810;741	1.33448	1.39383e-21	6.71269e-20	Up	-	GO:0005829//cytosol;GO:0005886//plasma membrane;GO:0009506//plasmodesma	GO:0005509//calcium ion binding;GO:0005544//calcium-dependent phospholipid binding	GO:0006612//protein targeting to membrane;GO:0006950//response to stress;GO:0009611//response to wounding;GO:0009612//response to mechanical stimulus;GO:0009646//response to absence of light;GO:0010200//response to chitin;GO:0010363//regulation of plant-type hypersensitive response;GO:0043069//negative regulation of programmed cell death;GO:0052542//defense response by callose deposition	gi|474219470|gb|EMS59188.1|/1.0e-84/hypothetical protein TRIUR3_04856 [Triticum urartu]//gi|474219470|gb|EMS59188.1|/3.5e-57/hypothetical protein TRIUR3_04856 [Triticum urartu]//gi|474219470|gb|EMS59188.1|/9.3e-83/hypothetical protein TRIUR3_04856 [Triticum urartu]
TraesCS4D02G075900	242;310;251	478;604;415	1.11027	1.85048e-10	3.98255e-09	Up	-	GO:0016021//integral component of membrane	-	GO:0048451//petal formation;GO:0048453//sepal formation	gi|475612398|gb|EMT28396.1|/0.0e+00/hypothetical protein F775_03630 [Aegilops tauschii]
TraesCS6B02G466900	397;376;640	149;87;232	-1.35523	0.00354055	0.0196271	Down	-	GO:0016021//integral component of membrane	-	GO:0055085//transmembrane transport	gi|326508102|dbj|BAJ86794.1|/1.1e-181/predicted protein [Hordeum vulgare subsp. vulgare]
TraesCS2D02G601500	83;68;103	13;31;32	-1.51408	0.000115943	0.00098879	Down	ko01100//Metabolic pathways;ko01110//Biosynthesis of secondary metabolites;ko01200//Carbon metabolism;ko01230//Biosynthesis of amino acids;ko00010//Glycolysis / Gluconeogenesis;ko00710//Carbon fixation in photosynthetic organisms;ko00562//Inositol phosphate metabolism;ko00051//Fructose and mannose metabolism	-	-	-	gi|326530872|dbj|BAK01234.1|/8.6e-72/predicted protein [Hordeum vulgare subsp. vulgare]
TraesCS1A02G089300	98;72;106	34;29;22	-1.48054	1.47515e-05	0.000152299	Down	-	-	-	-	gi|475547035|gb|EMT10796.1|/2.3e-171/hypothetical protein F775_15794 [Aegilops tauschii]
TraesCS2A02G335800	251;202;263	79;43;100	-1.46071	1.50681e-07	2.22555e-06	Down	-	GO:0016021//integral component of membrane	GO:0005215//transporter activity	GO:0006810//transport	gi|242062116|ref|XP_002452347.1|/1.7e-224/hypothetical protein SORBIDRAFT_04g024090 [Sorghum bicolor]//gi|242062116|ref|XP_002452347.1|/7.1e-224/hypothetical protein SORBIDRAFT_04g024090 [Sorghum bicolor]
TraesCS7A02G003800	181;150;188	410;490;329	1.45927	5.41602e-16	1.8698e-14	Up	ko03420//Nucleotide excision repair;ko03440//Homologous recombination;ko03430//Mismatch repair;ko03030//DNA replication	-	-	-	gi|326529491|dbj|BAK04692.1|/7.6e-56/predicted protein [Hordeum vulgare subsp. vulgare]
TraesCS1D02G380500	10;8;6	1;0;0	-4.26694	0.00845397	0.0404619	Down	-	-	-	-	gi|669028059|emb|CDM81728.1|/4.2e-91/unnamed protein product [Triticum aestivum]
TraesCSU02G036400	151;160;251	45;49;90	-1.37679	9.6478e-06	0.000103806	Down	ko04075//Plant hormone signal transduction;ko04016//MAPK signaling pathway - plant	-	-	-	gi|90399175|emb|CAH68357.1|/2.4e-117/H0723C07.7 [Oryza sativa Indica Group]
TraesCS7B02G247800	79;50;94	30;16;36	-1.21196	0.00294746	0.0168191	Down	ko04016//MAPK signaling pathway - plant	GO:0005737//cytoplasm	GO:0005524//ATP binding	GO:0006468//protein phosphorylation	gi|326518983|dbj|BAJ92652.1|/9.5e-179/predicted protein, partial [Hordeum vulgare subsp. vulgare]
TraesCS6B02G258800	343;320;454	103;92;106	-1.66805	3.35499e-17	1.26502e-15	Down	ko04075//Plant hormone signal transduction	GO:0005634//nucleus	GO:0003677//DNA binding	GO:0006355//regulation of transcription, DNA-templated;GO:0009734//auxin-activated signaling pathway	gi|218191212|gb|EEC73639.1|/2.3e-309/hypothetical protein OsI_08153 [Oryza sativa Indica Group]
TraesCS1D02G143200	40;82;39	4;0;2	-4.53637	6.60005e-09	1.18173e-07	Down	ko01110//Biosynthesis of secondary metabolites;ko00901//Indole alkaloid biosynthesis	-	GO:0016788//hydrolase activity, acting on ester bonds	-	gi|475607974|gb|EMT26881.1|/1.4e-214/GDSL esterase/lipase [Aegilops tauschii]
TraesCS7B02G216700	112;102;135	41;57;39	-1.13064	9.7523e-05	0.000845749	Down	-	GO:0005829//cytosol;GO:0016021//integral component of membrane	-	GO:0006312//mitotic recombination;GO:0009560//embryo sac egg cell differentiation;GO:0009640//photomorphogenesis;GO:0009793//embryo development ending in seed dormancy;GO:0009845//seed germination;GO:0009909//regulation of flower development;GO:0009933//meristem structural organization;GO:0010162//seed dormancy process;GO:0010182//sugar mediated signaling pathway;GO:0010228//vegetative to reprodu…	gi|326490293|dbj|BAJ84810.1|/9.1e-95/predicted protein [Hordeum vulgare subsp. vulgare]
TraesCS7B02G396600	0;0;0	12;3;4	5.31809	0.00254664	0.0148499	Up	ko04626//Plant-pathogen interaction	GO:0016021//integral component of membrane	GO:0004674//protein serine/threonine kinase activity;GO:0005524//ATP binding	GO:0006468//protein phosphorylation	gi|475625237|gb|EMT32898.1|/2.3e-256/Putative LRR receptor-like serine/threonine-protein kinase [Aegilops tauschii]
TraesCS2D02G387300	76;78;67	178;214;141	1.48199	7.23831e-10	1.45682e-08	Up	-	GO:0005634//nucleus	GO:0003700//transcription factor activity, sequence-specific DNA binding;GO:0043565//sequence-specific DNA binding	GO:0006355//regulation of transcription, DNA-templated	gi|983779666|gb|AMB42698.1|/7.3e-87/HDZipI-5 [Triticum aestivum]
TraesCS1B02G386800	89;120;181	30;30;33	-1.84233	3.98166e-08	6.39301e-07	Down	ko03022//Basal transcription factors	-	-	-	gi|721649551|ref|XP_003565965.2|/1.5e-44/PREDICTED: transcription initiation factor IIB-like [Brachypodium distachyon]
TraesCSU02G134900	936;809;1273	337;131;376	-1.60385	0.000912865	0.00616213	Down	-	GO:0005886//plasma membrane;GO:0016021//integral component of membrane	GO:0015171//amino acid transmembrane transporter activity	GO:0003333//amino acid transmembrane transport	gi|475627779|gb|EMT33776.1|/3.4e-266/hypothetical protein F775_27219 [Aegilops tauschii]
TraesCS3B02G335500	9;20;9	44;38;46	1.9657	7.6702e-05	0.000679533	Up	ko01200//Carbon metabolism;ko00460//Cyanoamino acid metabolism;ko00630//Glyoxylate and dicarboxylate metabolism;ko00910//Nitrogen metabolism	-	-	-	gi|669029970|emb|CDM84340.1|/3.2e-261/unnamed protein product [Triticum aestivum]
TraesCS7A02G098700	25;37;20	4;6;8	-1.97232	0.00267558	0.0154974	Down	ko01100//Metabolic pathways;ko00190//Oxidative phosphorylation	GO:0005739//mitochondrion	GO:0008137//NADH dehydrogenase (ubiquinone) activity	GO:0055114//oxidation-reduction process	gi|291498617|gb|ADE08091.1|/2.0e-108/nad9 (mitochondrion) [Triticum aestivum]
TraesCS3D02G164800	1849;1634;2297	500;494;618	-1.61607	9.29658e-30	6.82313e-28	Down	ko04120//Ubiquitin mediated proteolysis	GO:0005737//cytoplasm;GO:0016021//integral component of membrane	GO:0031625//ubiquitin protein ligase binding;GO:0061630//ubiquitin protein ligase activity	GO:0016567//protein ubiquitination	gi|669028637|emb|CDM82519.1|/2.3e-212/unnamed protein product [Triticum aestivum]//gi|669028637|emb|CDM82519.1|/3.5e-169/unnamed protein product [Triticum aestivum]
TraesCS6B02G227900	67;64;53	19;19;14	-1.61047	7.90423e-05	0.000698008	Down	ko01100//Metabolic pathways;ko00195//Photosynthesis	GO:0009344//nitrite reductase complex [NAD(P)H];GO:0009535//chloroplast thylakoid membrane;GO:0009654//photosystem II oxygen evolving complex;GO:0019898//extrinsic component of membrane	GO:0005509//calcium ion binding;GO:0045156//electron transporter, transferring electrons within the cyclic electron transport pathway of photosynthesis activity	GO:0009767//photosynthetic electron transport chain	gi|326503564|dbj|BAJ86288.1|/1.4e-68/predicted protein [Hordeum vulgare subsp. vulgare]
TraesCS4B02G102400	4725;3381;5503	1302;1027;1918	-1.44633	2.55214e-05	0.00025055	Down	ko01100//Metabolic pathways;ko01110//Biosynthesis of secondary metabolites;ko04016//MAPK signaling pathway - plant;ko00230//Purine metabolism;ko00240//Pyrimidine metabolism	GO:0005622//intracellular	GO:0004550//nucleoside diphosphate kinase activity;GO:0005524//ATP binding	GO:0006165//nucleoside diphosphate phosphorylation;GO:0006183//GTP biosynthetic process;GO:0006228//UTP biosynthetic process;GO:0006241//CTP biosynthetic process	gi|474200415|gb|EMS58477.1|/4.9e-102/Nucleoside diphosphate kinase 1 [Triticum urartu]//gi|475544061|gb|EMT10255.1|/1.1e-82/Nucleoside diphosphate kinase 1 [Aegilops tauschii]
TraesCS2B02G496200	54;41;60	22;11;9	-1.66649	0.000478591	0.00349158	Down	-	-	-	-	gi|944049091|gb|KQJ84732.1|/9.8e-101/hypothetical protein BRADI_5g22491 [Brachypodium distachyon]
TraesCS1A02G086300	26;23;17	2;3;6	-2.36323	0.00208688	0.0125396	Down	ko04626//Plant-pathogen interaction	GO:0005887//integral component of plasma membrane	GO:0005249//voltage-gated potassium channel activity	GO:0042391//regulation of membrane potential;GO:0071805//potassium ion transmembrane transport	gi|475615909|gb|EMT29601.1|/0.0e+00/Putative cyclic nucleotide-gated ion channel 9 [Aegilops tauschii]
TraesCS1B02G261700	550;572;669	244;195;242	-1.17314	6.82333e-14	2.00871e-12	Down	ko04144//Endocytosis	GO:0048046//apoplast	GO:0016788//hydrolase activity, acting on ester bonds	-	gi|721638235|ref|XP_010231395.1|/9.1e-201/PREDICTED: GDSL esterase/lipase At1g54790 [Brachypodium distachyon]
TraesCS7D02G249800	236;136;209	708;676;676	2.04734	1.09633e-31	8.64319e-30	Up	-	-	-	-	gi|573956107|ref|XP_006660291.1|/2.5e-47/PREDICTED: uncharacterized protein LOC102699804 [Oryza brachyantha]
TraesCS6B02G469900	46;46;57	91;90;115	1.21431	3.01549e-05	0.000291789	Up	-	-	GO:0004842//ubiquitin-protein transferase activity	GO:0016567//protein ubiquitination	gi|326499612|dbj|BAJ86117.1|/0.0e+00/predicted protein [Hordeum vulgare subsp. vulgare]
TraesCS1A02G241100	19;18;34	4;4;2	-2.60609	0.000705666	0.00491789	Down	-	-	-	-	gi|357133880|ref|XP_003568550.1|/6.8e-78/PREDICTED: uncharacterized protein LOC100839203 [Brachypodium distachyon]
TraesCS6A02G178500	61;70;68	97;154;113	1.08712	6.64648e-05	0.000596322	Up	-	GO:0005886//plasma membrane;GO:0016021//integral component of membrane	GO:0005524//ATP binding;GO:0042626//ATPase activity, coupled to transmembrane movement of substances	GO:0055085//transmembrane transport	gi|475573913|gb|EMT16838.1|/0.0e+00/Putative pleiotropic drug resistance protein 7 [Aegilops tauschii]
TraesCS1D02G286800	11;12;13	1;0;2	-3.35674	0.0055238	0.02858	Down	-	-	GO:0004672//protein kinase activity;GO:0005524//ATP binding	GO:0006468//protein phosphorylation	gi|475562295|gb|EMT13989.1|/7.2e-178/Serine/threonine-protein kinase PBS1 [Aegilops tauschii]
TraesCS1B02G109100	11;6;11	27;33;30	1.90635	0.000553977	0.00397543	Up	ko04626//Plant-pathogen interaction	-	GO:0005509//calcium ion binding	-	gi|474004415|gb|EMS52340.1|/4.6e-123/putative calcium-binding protein CML22 [Triticum urartu]
TraesCS2B02G409100	71;73;104	20;11;32	-1.74449	2.84137e-05	0.000276362	Down	-	GO:0005739//mitochondrion;GO:0005887//integral component of plasma membrane	GO:0003723//RNA binding;GO:0015179//L-amino acid transmembrane transporter activity;GO:0015297//antiporter activity	GO:1902475//L-alpha-amino acid transmembrane transport	gi|992164929|gb|EES11202.2|/6.1e-278/hypothetical protein SORBI_006G165200 [Sorghum bicolor]
TraesCS2D02G549300	2160;1985;2143	843;960;817	-1.04574	1.73943e-25	1.03801e-23	Down	ko00330//Arginine and proline metabolism;ko00410//beta-Alanine metabolism	-	GO:0016491//oxidoreductase activity	GO:0055114//oxidation-reduction process	gi|475566501|gb|EMT15042.1|/1.1e-284/Putative polyamine oxidase 4 [Aegilops tauschii]
TraesCSU02G076800	68;58;53	29;8;21	-1.40642	0.00230513	0.0136361	Down	-	-	-	-	gi|475621407|gb|EMT31469.1|/2.7e-63/hypothetical protein F775_04676 [Aegilops tauschii]
TraesCS3B02G003200	0;0;0	7;4;9	5.40657	0.0014541	0.00916977	Up	-	-	GO:0003677//DNA binding;GO:0046983//protein dimerization activity	-	gi|669026899|emb|CDM80010.1|/2.2e-79/unnamed protein product [Triticum aestivum]//gi|669026899|emb|CDM80010.1|/6.1e-90/unnamed protein product [Triticum aestivum]
TraesCS3D02G235500	1473;1321;2423	405;257;741	-1.65196	0.00201292	0.0121599	Down	-	GO:0016021//integral component of membrane	-	-	gi|475616892|gb|EMT29922.1|/1.8e-198/hypothetical protein F775_08860 [Aegilops tauschii]
TraesCS4B02G001400	19;13;8	0;4;0	-3.12427	0.0090118	0.0426684	Down	-	-	-	-	gi|475384006|gb|EMT00666.1|/4.7e-83/hypothetical protein F775_01933 [Aegilops tauschii]
TraesCS2B02G240200	2520;2273;2934	803;536;817	-1.61609	1.26648e-25	7.59786e-24	Down	ko03008//Ribosome biogenesis in eukaryotes	-	GO:0016161//beta-amylase activity	GO:0000272//polysaccharide catabolic process	gi|4138596|emb|CAA76131.1|/0.0e+00/beta-amylase, partial [Triticum aestivum]//gi|4138596|emb|CAA76131.1|/7.2e-293/beta-amylase, partial [Triticum aestivum]
TraesCS6A02G410200	381;402;394	788;737;703	1.13764	1.44592e-20	6.65154e-19	Up	-	-	-	-	gi|474400354|gb|EMS66002.1|/2.3e-127/Leucine-rich repeat-containing protein 40 [Triticum urartu]
TraesCS3B02G093100	4540;4760;6661	2380;1831;2362	-1.05401	1.63212e-13	4.66938e-12	Down	-	-	-	-	gi|326517467|dbj|BAK03652.1|/1.6e-95/predicted protein [Hordeum vulgare subsp. vulgare]//gi|326517467|dbj|BAK03652.1|/2.7e-96/predicted protein [Hordeum vulgare subsp. vulgare]
TraesCS1B02G122000	681;767;692	1769;1666;1539	1.43235	1.76481e-39	1.90726e-37	Up	ko01100//Metabolic pathways;ko01110//Biosynthesis of secondary metabolites;ko01200//Carbon metabolism;ko01230//Biosynthesis of amino acids;ko00480//Glutathione metabolism;ko04146//Peroxisome;ko01210//2-Oxocarboxylic acid metabolism;ko00020//Citrate cycle (TCA cycle)	-	GO:0005525//GTP binding;GO:0016817//hydrolase activity, acting on acid anhydrides	-	gi|475471897|gb|EMT02434.1|/0.0e+00/Translocase of chloroplast 159, chloroplastic [Aegilops tauschii]
TraesCS5B02G442500	6;11;5	0;0;0	-5.1086	0.00294636	0.016816	Down	-	GO:0016020//membrane	GO:0046872//metal ion binding	-	gi|669031225|emb|CDM86066.1|/4.3e-117/unnamed protein product [Triticum aestivum]
TraesCS1A02G072400	349;261;192	96;101;102	-1.20935	7.76826e-07	1.0215e-05	Down	-	-	-	-	gi|475559238|gb|EMT13292.1|/2.5e-146/Speckle-type POZ protein-like protein [Aegilops tauschii]
TraesCS1D02G265600	0;0;0	3;6;5	4.88404	0.00896583	0.0424908	Up	-	GO:0005576//extracellular region	GO:0004867//serine-type endopeptidase inhibitor activity	GO:0010951//negative regulation of endopeptidase activity	gi|475564598|gb|EMT14570.1|/1.2e-47/hypothetical protein F775_07791 [Aegilops tauschii]
TraesCS3B02G025800	19;11;12	0;0;0	-6.03267	4.80452e-05	0.0004453	Down	-	-	-	-	gi|669027211|emb|CDM80486.1|/6.9e-225/unnamed protein product [Triticum aestivum]
TraesCS7D02G142400	15;13;4	20;45;41	1.93979	0.00101888	0.00676465	Up	ko02010//ABC transporters	-	GO:0051213//dioxygenase activity	-	gi|475574189|gb|EMT16918.1|/2.1e-130/Flavonol synthase/flavanone 3-hydroxylase [Aegilops tauschii]
TraesCS3A02G293100	22;27;44	66;67;38	1.09614	0.00659701	0.0329989	Up	ko01100//Metabolic pathways;ko00500//Starch and sucrose metabolism	-	-	-	gi|669029802|emb|CDM84128.1|/0.0e+00/unnamed protein product [Triticum aestivum]
TraesCS2B02G338500	978;964;1395	395;444;521	-1.06815	3.77426e-11	8.74575e-10	Down	ko03050//Proteasome	GO:0005887//integral component of plasma membrane	GO:0005351//sugar:proton symporter activity;GO:0005355//glucose transmembrane transporter activity	GO:0046323//glucose import;GO:1904659//glucose transmembrane transport	gi|474274052|gb|EMS60989.1|/4.6e-280/Sugar transport protein 5 [Triticum urartu]
TraesCS2B02G240100	20639;24520;32636	4091;2214;5748	-2.4552	9.06414e-09	1.59728e-07	Down	ko03008//Ribosome biogenesis in eukaryotes	-	GO:0004556//alpha-amylase activity;GO:0005509//calcium ion binding;GO:0016161//beta-amylase activity	GO:0000272//polysaccharide catabolic process	gi|3334120|sp|P93594.1|AMYB_WHEAT/5.2e-305/RecName: Full=Beta-amylase; AltName: Full=1,4-alpha-D-glucan maltohydrolase//gi|3334120|sp|P93594.1|AMYB_WHEAT/9.3e-302/RecName: Full=Beta-amylase; AltName: Full=1,4-alpha-D-glucan maltohydrolase
TraesCS2A02G250800	1321;1277;1433	571;531;520	-1.0945	1.47954e-24	8.3913e-23	Down	ko01100//Metabolic pathways;ko01110//Biosynthesis of secondary metabolites;ko01200//Carbon metabolism;ko04146//Peroxisome;ko00630//Glyoxylate and dicarboxylate metabolism	GO:0005777//peroxisome	GO:0008891//glycolate oxidase activity;GO:0010181//FMN binding;GO:0052852//very-long-chain-(S)-2-hydroxy-acid oxidase activity;GO:0052853//long-chain-(S)-2-hydroxy-long-chain-acid oxidase activity;GO:0052854//medium-chain-(S)-2-hydroxy-acid oxidase activity	GO:0009854//oxidative photosynthetic carbon pathway;GO:0010109//regulation of photosynthesis;GO:0019048//modulation by virus of host morphology or physiology;GO:0055114//oxidation-reduction process	gi|474192996|gb|EMS58206.1|/1.6e-188/Peroxisomal (S)-2-hydroxy-acid oxidase GLO5 [Triticum urartu]//gi|960456683|ref|XP_014752434.1|/1.4e-193/PREDICTED: peroxisomal (S)-2-hydroxy-acid oxidase GLO5 [Brachypodium distachyon]
TraesCS4D02G248700	15;12;29	66;60;33	1.72478	0.000198241	0.00159532	Up	-	GO:0005634//nucleus	-	GO:0000724//double-strand break repair via homologous recombination;GO:0051026//chiasma assembly	gi|326527181|dbj|BAK04532.1|/2.0e-178/predicted protein [Hordeum vulgare subsp. vulgare]
TraesCS1B02G104500	0;0;0	11;12;8	6.02516	7.91526e-05	0.000698913	Up	-	GO:0005576//extracellular region	GO:0004185//serine-type carboxypeptidase activity	GO:0006508//proteolysis	gi|475554537|gb|EMT12249.1|/1.2e-263/Serine carboxypeptidase 2 [Aegilops tauschii]
TraesCS7D02G548900	565;337;284	62;52;35	-2.78317	7.32883e-23	3.79453e-21	Down	-	-	-	-	gi|474377101|gb|EMS64271.1|/3.2e-22/hypothetical protein TRIUR3_12588 [Triticum urartu]
TraesCS3D02G525000	14;18;12	2;0;4	-2.64849	0.00845047	0.0404516	Down	ko01100//Metabolic pathways;ko01110//Biosynthesis of secondary metabolites;ko00940//Phenylpropanoid biosynthesis;ko00941//Flavonoid biosynthesis;ko00945//Stilbenoid, diarylheptanoid and gingerol biosynthesis	GO:0005739//mitochondrion	GO:0016747//transferase activity, transferring acyl groups other than amino-acyl groups	-	gi|475534567|gb|EMT08585.1|/2.2e-251/Anthranilate N-benzoyltransferase protein 1 [Aegilops tauschii]
TraesCS5D02G355500	86;54;83	26;29;26	-1.2399	0.000640989	0.00451873	Down	-	GO:0016021//integral component of membrane	GO:0015238//drug transmembrane transporter activity;GO:0015297//antiporter activity	GO:0006855//drug transmembrane transport	gi|474380753|gb|EMS64531.1|/4.5e-248/Protein TRANSPARENT TESTA 12 [Triticum urartu]
TraesCS7D02G133400	41;21;36	57;80;58	1.21174	0.00111335	0.00729935	Up	ko04626//Plant-pathogen interaction	GO:0005737//cytoplasm	GO:0004198//calcium-dependent cysteine-type endopeptidase activity;GO:0005509//calcium ion binding	GO:0006508//proteolysis	gi|326492023|dbj|BAJ98236.1|/1.9e-88/predicted protein [Hordeum vulgare subsp. vulgare]
TraesCS4B02G325700	96;120;170	29;30;38	-1.7662	4.99008e-08	7.89153e-07	Down	-	GO:0005634//nucleus	GO:0003677//DNA binding;GO:0003700//transcription factor activity, sequence-specific DNA binding	GO:0006355//regulation of transcription, DNA-templated	gi|670020730|emb|CDJ26459.1|/1.4e-133/unnamed protein product [Triticum aestivum]
TraesCS1A02G080400	13;7;2	0;0;0	-5.11051	0.0039585	0.0215821	Down	-	-	-	-	gi|475581661|gb|EMT18901.1|/2.5e-203/Speckle-type POZ protein-like protein [Aegilops tauschii]
TraesCSU02G119000	25;10;2	0;0;0	-5.86128	0.000331094	0.00252275	Down	-	-	-	-	gi|475593721|gb|EMT22467.1|/1.4e-206/hypothetical protein F775_10419 [Aegilops tauschii]
TraesCS1B02G180600	146;97;123	7;12;3	-3.84235	9.27141e-18	3.61525e-16	Down	-	-	-	-	gi|475578651|gb|EMT18155.1|/2.9e-144/hypothetical protein F775_03537 [Aegilops tauschii]
TraesCS6A02G404200	118;67;78	46;31;36	-1.00075	0.0041829	0.0226135	Down	-	-	GO:0003677//DNA binding;GO:0008270//zinc ion binding	-	gi|475589858|gb|EMT21288.1|/1.2e-61/Zinc finger A20 and AN1 domain-containing stress-associated protein 9 [Aegilops tauschii]
TraesCS3A02G020100	23;18;18	2;4;0	-3.09163	0.000850357	0.00578176	Down	-	-	-	-	gi|474373758|gb|EMS64037.1|/2.0e-208/BTB/POZ and MATH domain-containing protein 2 [Triticum urartu]
TraesCS2A02G329200	6;14;8	31;24;22	1.67052	0.0048928	0.025826	Up	ko04075//Plant hormone signal transduction	GO:0016021//integral component of membrane	GO:0004096//catalase activity;GO:0020037//heme binding;GO:0031177//phosphopantetheine binding	GO:0006979//response to oxidative stress;GO:0055114//oxidation-reduction process;GO:0098869//cellular oxidant detoxification	gi|944047491|gb|KQJ83132.1|/0.0e+00/hypothetical protein BRADI_5g13250 [Brachypodium distachyon]
TraesCS4A02G191600	37;27;52	8;16;13	-1.42283	0.00656387	0.0328659	Down	-	-	-	-	gi|473888179|gb|EMS48319.1|/4.2e-60/hypothetical protein TRIUR3_11421 [Triticum urartu]
TraesCS1A02G400000	51;63;45	20;25;22	-1.03303	0.0107901	0.0494323	Down	-	-	-	-	gi|475601946|gb|EMT24990.1|/1.4e-78/Speckle-type POZ protein-like protein A [Aegilops tauschii]
TraesCS3D02G002100	0;0;0	11;7;4	5.52628	0.000930202	0.00625824	Up	-	-	GO:0004672//protein kinase activity;GO:0005524//ATP binding	GO:0006468//protein phosphorylation	gi|474219611|gb|EMS59208.1|/1.6e-250/Putative serine/threonine-protein kinase-like protein CCR3 [Triticum urartu]
TraesCS1D02G057500	17;22;28	55;47;50	1.40309	0.000473626	0.00346067	Up	-	-	GO:0046872//metal ion binding	-	gi|357142708|ref|XP_003572665.1|/1.7e-27/PREDICTED: uncharacterized protein LOC100845606 [Brachypodium distachyon]
TraesCS7A02G356200	20;42;43	55;73;55	1.01869	0.00794187	0.0384963	Up	-	GO:0016021//integral component of membrane	GO:0005524//ATP binding;GO:0016887//ATPase activity	GO:0006810//transport	gi|475610396|gb|EMT27729.1|/0.0e+00/Pleiotropic drug resistance protein 12 [Aegilops tauschii]
TraesCS2D02G478200	127;154;197	62;44;85	-1.09444	0.00020341	0.0016327	Down	-	GO:0043231//intracellular membrane-bounded organelle	GO:0080043//quercetin 3-O-glucosyltransferase activity;GO:0080044//quercetin 7-O-glucosyltransferase activity	GO:0009813//flavonoid biosynthetic process;GO:0052696//flavonoid glucuronidation	gi|326526005|dbj|BAJ93179.1|/6.2e-231/predicted protein [Hordeum vulgare subsp. vulgare]
TraesCS5D02G194200	0;0;0	5;7;12	5.67183	0.000499919	0.00363076	Up	-	-	-	-	gi|475620830|gb|EMT31252.1|/5.2e-47/hypothetical protein F775_01688 [Aegilops tauschii]
TraesCS2D02G540500	67;85;103	168;170;177	1.23565	1.01241e-07	1.5373e-06	Up	-	-	GO:0046872//metal ion binding	GO:0030001//metal ion transport	gi|475611108|gb|EMT27978.1|/1.2e-44/hypothetical protein F775_17443 [Aegilops tauschii]
TraesCS3D02G122100	64;37;50	80;80;100	1.00721	0.00142294	0.00900656	Up	-	-	-	-	gi|475592525|gb|EMT22104.1|/6.7e-23/hypothetical protein F775_42601 [Aegilops tauschii]
TraesCS1B02G373400	154;167;165	347;320;224	1.08736	2.33472e-08	3.87467e-07	Up	-	-	-	-	gi|475385936|gb|EMT00677.1|/4.0e-143/hypothetical protein F775_09121 [Aegilops tauschii]
TraesCS1A02G162700	37457;24680;44853	16715;8422;19382	-1.03044	0.0104202	0.0480298	Down	-	-	-	-	gi|474425173|gb|EMS67687.1|/1.1e-42/hypothetical protein TRIUR3_23075 [Triticum urartu]
TraesCS5D02G199500	2899;2240;3834	1066;779;1421	-1.22434	0.000266656	0.00207957	Down	-	GO:0005737//cytoplasm	GO:0046914//transition metal ion binding	GO:0030001//metal ion transport;GO:0046916//cellular transition metal ion homeostasis	gi|475605501|gb|EMT26095.1|/1.3e-87/Superoxide dismutase 1 copper chaperone [Aegilops tauschii]
TraesCS3A02G344900	75;43;57	18;17;19	-1.47565	0.000492145	0.00357948	Down	ko03010//Ribosome	GO:0005576//extracellular region;GO:0005618//cell wall;GO:0016020//membrane;GO:0022627//cytosolic small ribosomal subunit	GO:0003729//mRNA binding;GO:0003735//structural constituent of ribosome	GO:0006412//translation;GO:0009664//plant-type cell wall organization	gi|475591786|gb|EMT21883.1|/1.8e-59/40S ribosomal protein S26-3 [Aegilops tauschii]
TraesCS6B02G469400	9;10;16	3;0;0	-3.32726	0.00932583	0.0438678	Down	-	-	-	-	gi|475626132|gb|EMT33214.1|/5.3e-132/Protein roadkill [Aegilops tauschii]
TraesCS2D02G325500	56;42;57	11;11;17	-1.76525	0.00012855	0.00108443	Down	-	GO:0005886//plasma membrane;GO:0016021//integral component of membrane	GO:0015171//amino acid transmembrane transporter activity	GO:0003333//amino acid transmembrane transport	gi|326517332|dbj|BAK00033.1|/4.3e-247/predicted protein, partial [Hordeum vulgare subsp. vulgare]
TraesCS5B02G433900	54;49;43	17;6;12	-1.843	0.000212971	0.00170083	Down	ko01100//Metabolic pathways;ko01110//Biosynthesis of secondary metabolites;ko00940//Phenylpropanoid biosynthesis	-	-	-	gi|475604525|gb|EMT25757.1|/2.7e-194/hypothetical protein F775_20118 [Aegilops tauschii]
TraesCS4A02G078300	1133;893;1477	276;210;451	-1.66602	3.54152e-05	0.000337877	Down	-	GO:0005829//cytosol;GO:0016021//integral component of membrane	GO:0016618//hydroxypyruvate reductase activity;GO:0030267//glyoxylate reductase (NADP) activity	-	gi|475624602|gb|EMT32682.1|/3.3e-145/hypothetical protein F775_32600 [Aegilops tauschii]
TraesCS7D02G474300	395;186;268	74;48;25	-2.31858	2.69909e-12	7.01143e-11	Down	ko03010//Ribosome	GO:0005840//ribosome	GO:0003735//structural constituent of ribosome	GO:0006412//translation	gi|1002296978|ref|XP_015611924.1|/1.4e-61/PREDICTED: ubiquitin [Oryza sativa Japonica Group]
TraesCS7D02G512400	24;33;21	4;6;2	-2.49433	0.00054128	0.00389422	Down	-	-	-	-	gi|475540717|gb|EMT09656.1|/6.2e-265/hypothetical protein F775_17868 [Aegilops tauschii]
TraesCS4A02G092600	51;12;21	6;8;1	-2.27973	0.00382428	0.0209658	Down	ko04141//Protein processing in endoplasmic reticulum	-	-	-	gi|475539086|gb|EMT09347.1|/2.7e-79/hypothetical protein F775_26714 [Aegilops tauschii]
TraesCS2D02G536800	8;4;5	0;0;0	-4.72673	0.0101551	0.0470292	Down	ko04075//Plant hormone signal transduction	-	GO:0003700//transcription factor activity, sequence-specific DNA binding;GO:0043565//sequence-specific DNA binding	GO:0006355//regulation of transcription, DNA-templated	gi|474069127|gb|EMS54241.1|/1.4e-62/Protein FD [Triticum urartu]
TraesCS1B02G024400	66;101;101	179;155;166	1.11884	3.09985e-06	3.66914e-05	Up	ko04120//Ubiquitin mediated proteolysis	-	GO:0016874//ligase activity;GO:0046872//metal ion binding	-	gi|15088545|gb|AAK84081.1|AF326781_2/0.0e+00/putative chromosome condensation factor [Triticum monococcum]
TraesCS2A02G345300	70;77;40	127;121;119	1.18393	5.15729e-05	0.000474975	Up	-	GO:0009536//plastid	GO:0003676//nucleic acid binding;GO:0005524//ATP binding;GO:0008026//ATP-dependent helicase activity	GO:0006310//DNA recombination	gi|960491449|ref|XP_014751062.1|/0.0e+00/PREDICTED: ATP-dependent DNA helicase Q-like 5 isoform X2 [Brachypodium distachyon]
TraesCS4D02G023900	118;125;212	27;27;41	-2.02915	8.91062e-10	1.77599e-08	Down	-	GO:0016021//integral component of membrane	-	-	gi|357115604|ref|XP_003559578.1|/4.3e-245/PREDICTED: protein NUCLEAR FUSION DEFECTIVE 4-like [Brachypodium distachyon]
TraesCS1D02G310600	73;111;58	157;194;104	1.11439	0.000229331	0.00181687	Up	-	-	-	-	gi|475551852|gb|EMT11701.1|/3.5e-187/hypothetical protein F775_07679 [Aegilops tauschii]//gi|475551852|gb|EMT11701.1|/4.7e-206/hypothetical protein F775_07679 [Aegilops tauschii]
TraesCS2B02G143200	54;75;60	135;145;124	1.31057	2.94323e-07	4.14974e-06	Up	-	GO:0016020//membrane	-	-	gi|474239340|gb|EMS59749.1|/1.7e-288/hypothetical protein TRIUR3_01955 [Triticum urartu]
TraesCSU02G258200	930;456;172	1611;2752;2712	2.3936	0.000620324	0.00439052	Up	-	-	-	-	gi|195610700|gb|ACG27180.1|/2.4e-44/hypothetical protein [Zea mays]
TraesCS3A02G321200	4;13;2	0;0;0	-4.90774	0.00802209	0.038814	Down	ko04626//Plant-pathogen interaction	-	GO:0043531//ADP binding	-	gi|475599389|gb|EMT24222.1|/0.0e+00/Disease resistance protein RPM1 [Aegilops tauschii]
TraesCS3B02G097700	240;126;190	16;17;12	-3.4085	6.99672e-22	3.43367e-20	Down	-	-	-	-	gi|475611641|gb|EMT28164.1|/7.8e-62/hypothetical protein F775_09938 [Aegilops tauschii]
TraesCS2B02G483400	177;192;129	329;360;280	1.17103	3.49352e-09	6.47186e-08	Up	ko04626//Plant-pathogen interaction;ko04016//MAPK signaling pathway - plant	GO:0005768//endosome;GO:0005886//plasma membrane;GO:0016021//integral component of membrane	GO:0004672//protein kinase activity;GO:0005524//ATP binding	GO:0006468//protein phosphorylation;GO:0006898//receptor-mediated endocytosis;GO:0010359//regulation of anion channel activity;GO:0016045//detection of bacterium;GO:0042742//defense response to bacterium;GO:0052544//defense response by callose deposition in cell wall	gi|475459637|gb|EMT01985.1|/2.1e-206/LRR receptor-like serine/threonine-protein kinase FLS2 [Aegilops tauschii]
TraesCS6A02G249300	100;92;123	316;250;245	1.58392	5.19482e-15	1.67168e-13	Up	-	GO:0005576//extracellular region	-	GO:0019953//sexual reproduction	gi|473850105|gb|EMS47468.1|/2.9e-167/Expansin-B11 [Triticum urartu]
TraesCS5D02G288900	12;4;3	23;35;14	2.12661	0.00278129	0.0160125	Up	-	-	GO:0004867//serine-type endopeptidase inhibitor activity	GO:0009611//response to wounding;GO:0010951//negative regulation of endopeptidase activity	gi|474219306|gb|EMS59164.1|/5.1e-30/Subtilisin-chymotrypsin inhibitor-2A [Triticum urartu]
TraesCS7B02G107900	56;26;22	52;86;64	1.17088	0.0045627	0.0243606	Up	ko04075//Plant hormone signal transduction	-	-	-	gi|475626587|gb|EMT33402.1|/1.3e-62/hypothetical protein F775_28289 [Aegilops tauschii]
TraesCS2A02G535800	12;9;16	41;40;27	1.76334	0.000454352	0.00333359	Up	-	GO:0016021//integral component of membrane	-	-	gi|474429095|gb|EMS67864.1|/0.0e+00/hypothetical protein TRIUR3_15393 [Triticum urartu]
TraesCS1A02G331400	71;79;89	33;28;13	-1.47935	0.00011762	0.00100158	Down	ko02010//ABC transporters	-	GO:0016491//oxidoreductase activity;GO:0046872//metal ion binding	GO:0055114//oxidation-reduction process	gi|474219683|gb|EMS59218.1|/2.0e-224/Protein SRG1 [Triticum urartu]//gi|474219683|gb|EMS59218.1|/2.3e-198/Protein SRG1 [Triticum urartu]
TraesCS5B02G408300	716;654;1092	263;268;324	-1.29736	2.13993e-12	5.60401e-11	Down	ko04144//Endocytosis	GO:0016021//integral component of membrane	-	-	gi|1657855|gb|AAB18207.1|/2.2e-111/cold acclimation protein WCOR413 [Triticum aestivum]
TraesCS6B02G247000	1832;1790;2183	727;745;892	-1.07216	9.47965e-18	3.69167e-16	Down	ko00561//Glycerolipid metabolism;ko00052//Galactose metabolism;ko00600//Sphingolipid metabolism;ko00603//Glycosphingolipid biosynthesis - globo and isoglobo series	-	GO:0052692//raffinose alpha-galactosidase activity	GO:0005975//carbohydrate metabolic process	gi|326518100|dbj|BAK07302.1|/0.0e+00/predicted protein [Hordeum vulgare subsp. vulgare]
TraesCS3A02G529000	6;12;4	0;0;0	-5.11193	0.00315614	0.0178197	Down	-	-	-	-	gi|669031890|emb|CDM87102.1|/3.5e-206/unnamed protein product [Triticum aestivum]
TraesCS2B02G393300	1508;1515;2179	596;484;770	-1.26161	7.92323e-13	2.13559e-11	Down	-	-	GO:0004185//serine-type carboxypeptidase activity	GO:0051603//proteolysis involved in cellular protein catabolic process	gi|326508368|dbj|BAJ99451.1|/3.3e-251/predicted protein [Hordeum vulgare subsp. vulgare]
TraesCS2D02G196500	20;50;21	0;0;2	-5.29229	1.35515e-05	0.000141282	Down	-	-	-	-	gi|475528719|gb|EMT07662.1|/5.9e-78/hypothetical protein F775_06036 [Aegilops tauschii]
TraesCS7B02G421700	44;35;22	6;6;8	-2.12127	0.000480308	0.00350185	Down	ko00190//Oxidative phosphorylation	GO:0005634//nucleus;GO:0016021//integral component of membrane	GO:0003677//DNA binding;GO:0005524//ATP binding;GO:0008553//hydrogen-exporting ATPase activity, phosphorylative mechanism;GO:0046872//metal ion binding	GO:0000160//phosphorelay signal transduction system;GO:0006355//regulation of transcription, DNA-templated;GO:0006754//ATP biosynthetic process;GO:1902600//hydrogen ion transmembrane transport	gi|992156482|gb|EER88725.2|/0.0e+00/hypothetical protein SORBI_010G207800 [Sorghum bicolor]
TraesCS7D02G183900	264;250;254	619;701;486	1.44725	8.61006e-21	4.0098e-19	Up	-	GO:0005622//intracellular	GO:0009055//electron carrier activity;GO:0015035//protein disulfide oxidoreductase activity	GO:0035556//intracellular signal transduction;GO:0045454//cell redox homeostasis;GO:0055114//oxidation-reduction process	gi|475615590|gb|EMT29490.1|/0.0e+00/hypothetical protein F775_07857 [Aegilops tauschii]
TraesCS5D02G194500	0;0;0	4;4;6	4.88981	0.00861644	0.0411001	Up	-	GO:0016021//integral component of membrane	GO:0004672//protein kinase activity;GO:0005524//ATP binding	GO:0006468//protein phosphorylation	gi|475591201|gb|EMT21681.1|/0.0e+00/Senescence-induced receptor-like serine/threonine-protein kinase [Aegilops tauschii]
TraesCS7B02G372900	45;31;55	122;79;60	1.21225	0.000581626	0.00414815	Up	-	-	-	-	gi|944061580|gb|KQJ97170.1|/6.3e-115/hypothetical protein BRADI_3g29200 [Brachypodium distachyon]
TraesCS1D02G433500	129;90;150	67;55;16	-1.20818	0.00212419	0.0127299	Down	-	-	GO:0046872//metal ion binding	-	gi|475621571|gb|EMT31525.1|/6.1e-188/hypothetical protein F775_12668 [Aegilops tauschii]
TraesCS2A02G541200	3;8;4	27;16;26	2.41858	0.000545438	0.0039204	Up	-	-	-	-	gi|474205129|gb|EMS58681.1|/2.5e-93/hypothetical protein TRIUR3_25812 [Triticum urartu]
TraesCS1B02G393800	17;14;13	4;0;0	-3.25129	0.00443634	0.0237886	Down	-	-	-	-	gi|669028059|emb|CDM81728.1|/6.7e-126/unnamed protein product [Triticum aestivum]
TraesCS4D02G116600	52;33;57	73;119;69	1.09596	0.00118055	0.0076778	Up	ko01100//Metabolic pathways;ko01110//Biosynthesis of secondary metabolites;ko00940//Phenylpropanoid biosynthesis	GO:0005576//extracellular region	GO:0004601//peroxidase activity;GO:0020037//heme binding;GO:0046872//metal ion binding	GO:0006979//response to oxidative stress;GO:0042744//hydrogen peroxide catabolic process;GO:0055114//oxidation-reduction process;GO:0098869//cellular oxidant detoxification	gi|326501942|dbj|BAK06463.1|/1.9e-159/predicted protein [Hordeum vulgare subsp. vulgare]
TraesCS7A02G526900	16;28;21	5;5;5	-1.90042	0.0070508	0.0348979	Down	-	GO:0005886//plasma membrane;GO:0016021//integral component of membrane	GO:0022857//transmembrane transporter activity	GO:0055085//transmembrane transport	gi|357141361|ref|XP_003572197.1|/2.4e-111/PREDICTED: WAT1-related protein At1g09380-like [Brachypodium distachyon]
TraesCS1D02G418900	55;49;56	93;98;100	1.08285	8.43014e-05	0.000740829	Up	-	GO:0005634//nucleus	GO:0003677//DNA binding;GO:0003700//transcription factor activity, sequence-specific DNA binding	GO:0006355//regulation of transcription, DNA-templated	gi|326505080|dbj|BAK02927.1|/5.7e-83/predicted protein [Hordeum vulgare subsp. vulgare]
TraesCS1A02G362300	0;0;0	12;3;3	5.23722	0.00359575	0.0198879	Up	-	-	-	-	gi|326529345|dbj|BAK01066.1|/3.3e-158/predicted protein [Hordeum vulgare subsp. vulgare]
TraesCS7B02G442100	984;1013;1018	2205;2289;1925	1.30606	6.17962e-41	7.01402e-39	Up	ko04141//Protein processing in endoplasmic reticulum	GO:0016021//integral component of membrane	GO:0008270//zinc ion binding	-	gi|326489841|dbj|BAJ93994.1|/0.0e+00/predicted protein [Hordeum vulgare subsp. vulgare]
TraesCS1B02G151700	536;547;537	1097;1332;1052	1.31899	1.04238e-27	6.86923e-26	Up	ko03022//Basal transcription factors	GO:0005634//nucleus	GO:0003677//DNA binding	GO:0006352//DNA-templated transcription, initiation	gi|474253758|gb|EMS60312.1|/2.5e-116/TATA-box-binding protein 1 [Triticum urartu]
TraesCS6A02G409200	74;73;89	139;154;140	1.09512	2.33143e-06	2.81378e-05	Up	ko03420//Nucleotide excision repair;ko03430//Mismatch repair;ko03030//DNA replication	-	-	-	gi|326491931|dbj|BAJ98190.1|/4.5e-161/predicted protein [Hordeum vulgare subsp. vulgare]
TraesCS7A02G090700	16;31;23	0;4;4	-2.91002	0.000641413	0.00452044	Down	-	GO:0005886//plasma membrane;GO:0016021//integral component of membrane	GO:0005364//maltose:proton symporter activity;GO:0008506//sucrose:proton symporter activity;GO:0042950//salicin transmembrane transporter activity;GO:0042951//arbutin transmembrane transporter activity	GO:0015759//beta-glucoside transport;GO:0015768//maltose transport;GO:0015770//sucrose transport	gi|475543039|gb|EMT10065.1|/1.8e-276/hypothetical protein F775_06731 [Aegilops tauschii]
TraesCS2A02G329500	11;14;10	2;0;0	-3.92113	0.0047136	0.0250258	Down	-	-	-	-	gi|475621926|gb|EMT31664.1|/1.1e-220/hypothetical protein F775_09880 [Aegilops tauschii]
TraesCS5D02G325500	366;384;664	142;102;123	-1.71882	8.85322e-14	2.58189e-12	Down	ko01100//Metabolic pathways;ko00520//Amino sugar and nucleotide sugar metabolism	-	GO:0004553//hydrolase activity, hydrolyzing O-glycosyl compounds	GO:0005975//carbohydrate metabolic process	gi|326506692|dbj|BAJ91387.1|/2.0e-163/predicted protein [Hordeum vulgare subsp. vulgare]
TraesCS2A02G267600	7;4;10	21;23;18	1.78437	0.00643399	0.0323465	Up	-	GO:0005634//nucleus;GO:0005634//nucleus	GO:0003677//DNA binding;GO:0003677//DNA binding;GO:0003700//transcription factor activity, sequence-specific DNA binding;GO:0003700//transcription factor activity, sequence-specific DNA binding	GO:0006355//regulation of transcription, DNA-templated;GO:0006355//regulation of transcription, DNA-templated;GO:0007275//multicellular organism development;GO:0007275//multicellular organism development	gi|475564022|gb|EMT14419.1|/1.3e-249/AP2-like ethylene-responsive transcription factor ANT [Aegilops tauschii]//gi|475564022|gb|EMT14419.1|/2.4e-248/AP2-like ethylene-responsive transcription factor ANT [Aegilops tauschii]
TraesCS2A02G571600	0;0;3	8;14;12	3.73799	0.00275058	0.0158559	Up	ko01100//Metabolic pathways;ko01110//Biosynthesis of secondary metabolites;ko00940//Phenylpropanoid biosynthesis	-	GO:0016491//oxidoreductase activity	-	gi|474142844|gb|EMS56638.1|/2.1e-81/Peroxidase 12 [Triticum urartu]
TraesCS2B02G589300	48;47;39	14;9;3	-2.15904	9.7502e-05	0.000845648	Down	ko01100//Metabolic pathways;ko00053//Ascorbate and aldarate metabolism	-	-	-	gi|475580252|gb|EMT18547.1|/2.4e-246/hypothetical protein F775_04849 [Aegilops tauschii]
TraesCS2D02G512400	42;28;31	6;3;2	-2.98499	1.4976e-05	0.000154398	Down	-	-	-	-	gi|475551483|gb|EMT11654.1|/1.0e-32/hypothetical protein F775_31103 [Aegilops tauschii]
TraesCS5D02G133200	64;47;47	137;133;78	1.34958	8.88413e-06	9.62426e-05	Up	-	GO:0000145//exocyst	-	GO:0006887//exocytosis	gi|475600566|gb|EMT24575.1|/3.7e-271/Exocyst complex component 7 [Aegilops tauschii]
TraesCS5B02G248500	18;29;28	46;70;54	1.39758	0.000404126	0.00300783	Up	-	GO:0009507//chloroplast	GO:0008270//zinc ion binding	GO:0007020//microtubule nucleation;GO:0009451//RNA modification	gi|326506208|dbj|BAJ86422.1|/0.0e+00/predicted protein [Hordeum vulgare subsp. vulgare]
TraesCS6A02G240100	142;138;250	53;28;89	-1.40085	0.000119026	0.0010125	Down	-	-	GO:0004672//protein kinase activity;GO:0005524//ATP binding	GO:0006468//protein phosphorylation	gi|475513460|gb|EMT05618.1|/1.4e-187/Putative LRR receptor-like serine/threonine-protein kinase [Aegilops tauschii]
TraesCS6A02G255200	28;42;55	18;10;15	-1.31536	0.00840979	0.0402974	Down	-	GO:0009705//plant-type vacuole membrane;GO:0016021//integral component of membrane	GO:0015140//malate transmembrane transporter activity	GO:0071423//malate transmembrane transport	gi|326519496|dbj|BAK00121.1|/6.3e-255/predicted protein [Hordeum vulgare subsp. vulgare]
TraesCS1D02G057200	577;580;826	249;236;198	-1.31712	3.73248e-15	1.20998e-13	Down	-	-	-	-	gi|326491075|dbj|BAK05637.1|/3.0e-141/predicted protein [Hordeum vulgare subsp. vulgare]//gi|326491075|dbj|BAK05637.1|/3.3e-129/predicted protein [Hordeum vulgare subsp. vulgare]//gi|326491075|dbj|BAK05637.1|/4.3e-129/predicted protein [Hordeum vulgare subsp. vulgare]
TraesCS5A02G541400	117;90;111	177;230;148	1.0186	9.60321e-06	0.000103375	Up	-	-	GO:0005524//ATP binding	-	gi|45357056|gb|AAS58484.1|/0.0e+00/SNF2P [Triticum monococcum]
TraesCS5B02G572200	17;6;12	0;0;2	-3.8918	0.00575144	0.0295497	Down	ko04626//Plant-pathogen interaction;ko04016//MAPK signaling pathway - plant	-	-	-	gi|475522290|gb|EMT06727.1|/2.6e-96/Phytosulfokine receptor 2 [Aegilops tauschii]
TraesCS2D02G512500	147;133;139	60;53;52	-1.12696	9.03601e-06	9.77356e-05	Down	-	-	GO:0008270//zinc ion binding	-	gi|475551484|gb|EMT11655.1|/1.6e-131/RING-H2 finger protein ATL3C [Aegilops tauschii]
TraesCS5A02G556100	113;159;189	61;50;67	-1.14899	3.7641e-05	0.000357376	Down	ko01100//Metabolic pathways;ko00230//Purine metabolism;ko00240//Pyrimidine metabolism;ko03020//RNA polymerase	GO:0046658//anchored component of plasma membrane	GO:0009055//electron carrier activity	-	gi|326491553|dbj|BAJ94254.1|/4.8e-68/predicted protein [Hordeum vulgare subsp. vulgare]
TraesCS4B02G149200	196;234;150	43;62;63	-1.57317	1.15454e-08	2.00443e-07	Down	ko01100//Metabolic pathways;ko00230//Purine metabolism;ko00240//Pyrimidine metabolism;ko00480//Glutathione metabolism	-	GO:0004748//ribonucleoside-diphosphate reductase activity, thioredoxin disulfide as acceptor;GO:0005524//ATP binding	GO:0006260//DNA replication;GO:0055114//oxidation-reduction process	gi|473956589|gb|EMS50933.1|/3.6e-06/Ribonucleoside-diphosphate reductase large subunit [Triticum urartu]//gi|474193425|gb|EMS58230.1|/2.8e-19/hypothetical protein TRIUR3_34497 [Triticum urartu]
TraesCS2B02G237300	956;795;1143	96;106;144	-2.83733	6.10243e-54	1.05218e-51	Down	-	GO:0005634//nucleus	GO:0003700//transcription factor activity, sequence-specific DNA binding;GO:0043565//sequence-specific DNA binding;GO:0046983//protein dimerization activity	GO:0006355//regulation of transcription, DNA-templated;GO:0048656	gi|475623649|gb|EMT32311.1|/1.1e-110/Transcription factor DYSFUNCTIONAL TAPETUM 1 [Aegilops tauschii]
TraesCSU02G154600	158;175;156	42;63;50	-1.44191	3.10096e-08	5.05076e-07	Down	ko01100//Metabolic pathways;ko00190//Oxidative phosphorylation	GO:0005743//mitochondrial inner membrane;GO:0016021//integral component of membrane;GO:0070469//respiratory chain	GO:0004129//cytochrome-c oxidase activity;GO:0005507//copper ion binding	GO:0022900//electron transport chain;GO:1902600//hydrogen ion transmembrane transport	gi|474343255|gb|EMS62727.1|/3.2e-144/Cytochrome c oxidase subunit 2 [Triticum urartu]
TraesCS2D02G174800	12;18;10	41;32;23	1.47066	0.00502794	0.026423	Up	-	GO:0016021//integral component of membrane	GO:0008270//zinc ion binding;GO:0061630//ubiquitin protein ligase activity	GO:0043161//proteasome-mediated ubiquitin-dependent protein catabolic process	gi|326492065|dbj|BAJ98257.1|/7.8e-90/predicted protein [Hordeum vulgare subsp. vulgare]
TraesCSU02G153700	0;0;0	10;1;18	5.95554	0.000384731	0.00288021	Up	-	GO:0016021//integral component of membrane	GO:0004674//protein serine/threonine kinase activity;GO:0005524//ATP binding	GO:0006468//protein phosphorylation	gi|326511112|dbj|BAJ87570.1|/4.2e-198/predicted protein [Hordeum vulgare subsp. vulgare]
TraesCS3A02G173700	196;138;67	34;70;66	-1.0259	0.00800859	0.0387677	Down	ko01100//Metabolic pathways;ko00190//Oxidative phosphorylation	GO:0016021//integral component of membrane;GO:0031966//mitochondrial membrane;GO:0070469//respiratory chain	GO:0008137//NADH dehydrogenase (ubiquinone) activity	GO:0055114//oxidation-reduction process	gi|81176543|ref|YP_398425.1|/3.6e-63/nad3 (mitochondrion) [Triticum aestivum]
TraesCS1A02G411200	153;135;173	62;46;52	-1.30592	4.47464e-07	6.13839e-06	Down	ko04075//Plant hormone signal transduction;ko04016//MAPK signaling pathway - plant	-	GO:0004722//protein serine/threonine phosphatase activity;GO:0046872//metal ion binding	GO:0006470//protein dephosphorylation	gi|326505454|dbj|BAJ95398.1|/1.9e-169/predicted protein [Hordeum vulgare subsp. vulgare]
TraesCS5A02G223700	201;237;140	388;412;299	1.13488	7.68128e-08	1.18512e-06	Up	-	-	GO:0003777//microtubule motor activity;GO:0005524//ATP binding;GO:0008017//microtubule binding	GO:0007018//microtubule-based movement	gi|326532148|dbj|BAK01450.1|/0.0e+00/predicted protein [Hordeum vulgare subsp. vulgare]//gi|475430570|gb|EMT01198.1|/0.0e+00/Centromere-associated protein E [Aegilops tauschii]
TraesCS6B02G227200	57;43;81	21;9;20	-1.62611	0.000401107	0.00298831	Down	ko01100//Metabolic pathways;ko00770//Pantothenate and CoA biosynthesis	-	GO:0016874//ligase activity	-	gi|357149724|ref|XP_003575211.1|/1.1e-151/PREDICTED: phosphopantothenate--cysteine ligase 1-like [Brachypodium distachyon]
TraesCS6B02G063000	434;427;434	164;163;183	-1.12483	1.94918e-12	5.11783e-11	Down	ko04016//MAPK signaling pathway - plant	GO:0009570//chloroplast stroma;GO:0009571//proplastid stroma	-	GO:0009735//response to cytokinin;GO:0010207//photosystem II assembly	gi|326533176|dbj|BAJ93560.1|/1.1e-184/predicted protein [Hordeum vulgare subsp. vulgare]
TraesCS1B02G196900	32;26;40	6;6;16	-1.5728	0.00805216	0.038921	Down	-	-	GO:0016787//hydrolase activity	-	gi|326526111|dbj|BAJ93232.1|/2.5e-203/predicted protein, partial [Hordeum vulgare subsp. vulgare]
TraesCS6A02G116800	83;74;83	162;138;150	1.12631	9.71245e-07	1.25321e-05	Up	-	GO:0016021//integral component of membrane	-	-	gi|474449762|gb|EMS68807.1|/2.2e-108/hypothetical protein TRIUR3_10567 [Triticum urartu]
TraesCS2B02G365900	883;903;1202	407;379;374	-1.14337	1.87194e-16	6.68746e-15	Down	ko04016//MAPK signaling pathway - plant	GO:0005634//nucleus;GO:0005737//cytoplasm;GO:0005886//plasma membrane	GO:0004674//protein serine/threonine kinase activity;GO:0005524//ATP binding	GO:0006468//protein phosphorylation;GO:0035556//intracellular signal transduction	gi|326488885|dbj|BAJ98054.1|/1.5e-162/predicted protein, partial [Hordeum vulgare subsp. vulgare]
TraesCS2D02G486300	14;14;19	53;45;38	1.75097	7.22558e-05	0.000643233	Up	-	GO:0005886//plasma membrane;GO:0009506//plasmodesma	GO:0004674//protein serine/threonine kinase activity;GO:0005524//ATP binding	GO:0006468//protein phosphorylation;GO:0006952//defense response;GO:0048544//recognition of pollen	gi|475578857|gb|EMT18203.1|/0.0e+00/S-locus-specific glycoprotein BS29-2 [Aegilops tauschii]
TraesCS4A02G047900	22;20;30	2;7;5	-2.13969	0.00273615	0.0157898	Down	-	-	GO:0003677//DNA binding	-	gi|475508234|gb|EMT05058.1|/1.2e-92/hypothetical protein F775_42466 [Aegilops tauschii]
TraesCS5D02G433600	46;53;41	90;97;80	1.14505	0.000110282	0.000944435	Up	-	GO:0005739//mitochondrion	GO:0003723//RNA binding	GO:0000373//Group II intron splicing;GO:0017004//cytochrome complex assembly	gi|474403136|gb|EMS66241.1|/1.2e-209/hypothetical protein TRIUR3_18516 [Triticum urartu]
TraesCS3A02G151500	124;98;191	40;44;76	-1.13292	0.000734015	0.00508876	Down	-	-	-	-	gi|669028700|emb|CDM82605.1|/5.0e-168/unnamed protein product [Triticum aestivum]
TraesCS4B02G337500	85;65;34	0;0;4	-5.30397	1.87363e-09	3.5887e-08	Down	-	-	GO:0003993//acid phosphatase activity;GO:0046872//metal ion binding	GO:0016311//dephosphorylation	gi|326497727|dbj|BAK05953.1|/3.9e-231/predicted protein [Hordeum vulgare subsp. vulgare]
TraesCS7A02G090300	18;13;20	4;3;0	-2.65424	0.00450185	0.0240927	Down	-	-	-	-	gi|992155169|gb|KXG19274.1|/1.5e-11/hypothetical protein SORBI_010G033200 [Sorghum bicolor]
TraesCS1B02G319300	37;60;96	15;22;21	-1.50723	0.000814898	0.00557001	Down	ko04626//Plant-pathogen interaction;ko04016//MAPK signaling pathway - plant;ko04070//Phosphatidylinositol signaling system	-	GO:0005509//calcium ion binding	-	gi|475487269|gb|EMT03294.1|/1.8e-72/Putative calcium-binding protein CML9 [Aegilops tauschii]
TraesCS1D02G280600	437;389;600	178;125;144	-1.44989	2.74433e-13	7.69774e-12	Down	ko04075//Plant hormone signal transduction;ko04016//MAPK signaling pathway - plant	-	GO:0046983//protein dimerization activity	-	gi|326509615|dbj|BAJ87023.1|/5.4e-74/predicted protein [Hordeum vulgare subsp. vulgare]
TraesCS6A02G402300	11;19;5	2;0;0	-3.9321	0.00598439	0.0305589	Down	ko04626//Plant-pathogen interaction	GO:0016021//integral component of membrane	GO:0004222//metalloendopeptidase activity	GO:0006508//proteolysis	gi|475460286|gb|EMT02010.1|/1.6e-171/Mitochondrial metalloendopeptidase OMA1 [Aegilops tauschii]
TraesCS2D02G208800	8224;7490;14580	3044;1662;4121	-1.53945	0.00117869	0.00766851	Down	-	-	-	-	gi|326523035|dbj|BAK07777.1|/1.0e-51/predicted protein [Hordeum vulgare subsp. vulgare]
TraesCS2B02G294500	1325;1045;1235	2160;2488;2038	1.10857	8.32495e-23	4.30041e-21	Up	-	GO:0005789//endoplasmic reticulum membrane	GO:0003755//peptidyl-prolyl cis-trans isomerase activity;GO:0005528//FK506 binding	GO:0000413//protein peptidyl-prolyl isomerization;GO:0061077//chaperone-mediated protein folding	gi|475604616|gb|EMT25795.1|/3.7e-278/70 kDa peptidyl-prolyl isomerase [Aegilops tauschii]
TraesCS6D02G068000	26;16;18	37;51;44	1.35535	0.00176083	0.0108414	Up	-	-	-	-	gi|475606465|gb|EMT26402.1|/4.3e-236/hypothetical protein F775_23605 [Aegilops tauschii]
TraesCS6A02G334700	115;95;102	36;33;34	-1.38062	5.44354e-06	6.15613e-05	Down	-	-	GO:0016491//oxidoreductase activity	GO:0055114//oxidation-reduction process	gi|1002871985|ref|XP_015697736.1|/4.8e-53/PREDICTED: alkylated DNA repair protein alkB homolog 8, partial [Oryza brachyantha]//gi|721675155|ref|XP_003577273.2|/3.6e-103/PREDICTED: alkylated DNA repair protein alkB homolog 8 isoform X1 [Brachypodium distachyon]
TraesCS1D02G130200	431;401;400	174;170;165	-1.05793	2.46707e-11	5.84566e-10	Down	ko01100//Metabolic pathways;ko01110//Biosynthesis of secondary metabolites;ko00940//Phenylpropanoid biosynthesis	GO:0005576//extracellular region	GO:0004601//peroxidase activity;GO:0020037//heme binding;GO:0046872//metal ion binding	GO:0006979//response to oxidative stress;GO:0042744//hydrogen peroxide catabolic process;GO:0055114//oxidation-reduction process;GO:0098869//cellular oxidant detoxification	gi|475479592|gb|EMT02794.1|/1.4e-192/Peroxidase 4 [Aegilops tauschii]
TraesCS3D02G301100	45;41;47	88;105;79	1.24868	2.32993e-05	0.000230362	Up	-	GO:0005615//extracellular space	GO:0004867//serine-type endopeptidase inhibitor activity	GO:0010951//negative regulation of endopeptidase activity	gi|669029967|emb|CDM84335.1|/1.2e-206/unnamed protein product [Triticum aestivum]
TraesCS1D02G162000	0;12;4	17;25;23	2.23065	0.00634001	0.0319699	Up	ko00561//Glycerolipid metabolism;ko00052//Galactose metabolism;ko00600//Sphingolipid metabolism;ko00603//Glycosphingolipid biosynthesis - globo and isoglobo series	GO:0009505//plant-type cell wall	GO:0052692//raffinose alpha-galactosidase activity	GO:0005975//carbohydrate metabolic process	gi|721659758|ref|XP_003574114.2|/1.8e-223/PREDICTED: alpha-galactosidase [Brachypodium distachyon]
TraesCS2D02G376800	354;430;706	209;143;251	-1.07243	1.53805e-05	0.000158304	Down	-	GO:0016021//integral component of membrane	-	-	gi|157673241|gb|ABV59990.1|/1.2e-180/putative integral membrane protein [Triticum aestivum]
TraesCS4D02G221900	26;31;37	12;9;9	-1.42824	0.00886493	0.0420811	Down	-	GO:0016021//integral component of membrane	-	-	gi|326529311|dbj|BAK01049.1|/3.0e-176/predicted protein [Hordeum vulgare subsp. vulgare]
TraesCS2B02G298300	68;65;127	28;32;27	-1.35357	0.000270787	0.00210857	Down	-	GO:0031463//Cul3-RING ubiquitin ligase complex	GO:0004842//ubiquitin-protein transferase activity	-	gi|326488459|dbj|BAJ93898.1|/6.3e-202/predicted protein [Hordeum vulgare subsp. vulgare]
TraesCS2D02G318100	128;177;139	510;649;411	2.03256	2.1761e-25	1.28837e-23	Up	-	-	-	-	gi|379645203|gb|AFD04131.1|/2.7e-293/molecular zipper 1-like protein ZYP1, partial [Triticum aestivum]//gi|379645203|gb|AFD04131.1|/3.2e-201/molecular zipper 1-like protein ZYP1, partial [Triticum aestivum]//gi|379645203|gb|AFD04131.1|/8.3e-263/molecular zipper 1-like protein ZYP1, partial [Triticum aestivum]//gi|475402540|gb|EMT00814.1|/2.0e-215/hypothetical protein F775_00822 [Aegilops tauschii]
TraesCS3A02G192100	361;290;286	779;996;733	1.6346	2.33263e-26	1.45044e-24	Up	-	GO:0005634//nucleus	-	-	gi|474434219|gb|EMS68131.1|/1.4e-202/Cyclin-B1-3 [Triticum urartu]
TraesCS4B02G392400	105;99;60	39;17;51	-1.08153	0.00860946	0.0410734	Down	-	-	GO:0016740//transferase activity	-	gi|226498608|ref|NP_001149633.1|/5.0e-107/flavonol sulfotransferase-like [Zea mays]
TraesCS6A02G343500	177;240;180	355;336;346	1.012	1.99072e-08	3.34369e-07	Up	-	GO:0005634//nucleus;GO:0016020//membrane	-	GO:0000086//G2/M transition of mitotic cell cycle;GO:0009934//regulation of meristem structural organization;GO:0051301//cell division	gi|474069991|gb|EMS54312.1|/0.0e+00/Protein TONSOKU [Triticum urartu]
TraesCSU02G085400	7;6;6	14;23;20	1.80338	0.00757326	0.0370033	Up	-	GO:0005739//mitochondrion	GO:0003690//double-stranded DNA binding	GO:0006355//regulation of transcription, DNA-templated	gi|475493658|gb|EMT03719.1|/1.9e-150/hypothetical protein F775_12811 [Aegilops tauschii]
TraesCS7B02G340600	380;336;352	130;98;111	-1.43725	1.17519e-14	3.67519e-13	Down	-	GO:0005634//nucleus	GO:0004842//ubiquitin-protein transferase activity;GO:0008270//zinc ion binding	GO:0016567//protein ubiquitination;GO:0031347//regulation of defense response	gi|474210607|gb|EMS58872.1|/7.4e-124/hypothetical protein TRIUR3_19027 [Triticum urartu]
TraesCS4A02G084500	67;64;64	135;167;132	1.3702	1.86536e-08	3.14835e-07	Up	-	GO:0016324//apical plasma membrane	GO:0005096//GTPase activator activity;GO:0017048//Rho GTPase binding	GO:0007165//signal transduction;GO:0009860//pollen tube growth;GO:0043547//positive regulation of GTPase activity	gi|473961520|gb|EMS51140.1|/0.0e+00/Rho GTPase-activating protein 24 [Triticum urartu]
TraesCS4B02G337400	108;63;88	5;6;7	-3.62529	2.38266e-13	6.71666e-12	Down	ko04141//Protein processing in endoplasmic reticulum;ko04120//Ubiquitin mediated proteolysis	-	-	GO:0006511//ubiquitin-dependent protein catabolic process	gi|475550868|gb|EMT11528.1|/1.2e-69/SKP1-like protein 4 [Aegilops tauschii]
TraesCS5D02G297400	206;195;289	78;89;106	-1.11143	2.0785e-06	2.53152e-05	Down	-	-	-	-	gi|475549705|gb|EMT11306.1|/8.6e-21/hypothetical protein F775_21051 [Aegilops tauschii]
TraesCS1B02G155100	860;653;1065	346;344;397	-1.01953	9.93921e-10	1.96798e-08	Down	ko01110//Biosynthesis of secondary metabolites;ko00130//Ubiquinone and other terpenoid-quinone biosynthesis	-	GO:0010181//FMN binding;GO:0016491//oxidoreductase activity	GO:0045892//negative regulation of transcription, DNA-templated;GO:0055114//oxidation-reduction process	gi|475608677|gb|EMT27114.1|/5.4e-117/Minor allergen Alt a 7 [Aegilops tauschii]
TraesCS3D02G086600	17;11;13	38;33;39	1.64422	0.000624389	0.00441549	Up	ko04626//Plant-pathogen interaction	-	GO:0043531//ADP binding	-	gi|475575574|gb|EMT17308.1|/0.0e+00/Disease resistance protein [Aegilops tauschii]
TraesCS1D02G376300	758;329;611	79;91;45	-2.7658	2.1389e-23	1.13875e-21	Down	ko01100//Metabolic pathways;ko01110//Biosynthesis of secondary metabolites;ko00010//Glycolysis / Gluconeogenesis;ko00592//alpha-Linolenic acid metabolism;ko00071//Fatty acid degradation;ko00350//Tyrosine metabolism	-	GO:0008270//zinc ion binding;GO:0016491//oxidoreductase activity	GO:0055114//oxidation-reduction process	gi|119388713|gb|ABL74253.1|/6.4e-223/alcohol dehydrogenase ADH3D [Triticum aestivum]
TraesCS4D02G197300	20;21;34	91;53;77	1.78446	3.42038e-06	4.02219e-05	Up	-	GO:0016020//membrane	GO:0015018//galactosylgalactosylxylosylprotein 3-beta-glucuronosyltransferase activity;GO:0042285//xylosyltransferase activity	GO:0009834//plant-type secondary cell wall biogenesis;GO:0010417//glucuronoxylan biosynthetic process	gi|150246871|emb|CAM91965.1|/3.9e-170/putative xylan synthase [Triticum aestivum]//gi|150246871|emb|CAM91965.1|/4.7e-117/putative xylan synthase [Triticum aestivum]//gi|150246871|emb|CAM91965.1|/6.5e-201/putative xylan synthase [Triticum aestivum]
TraesCS5A02G489000	77;125;158	163;228;226	1.00156	0.000121306	0.00102927	Up	-	GO:0005874//microtubule	GO:0003777//microtubule motor activity;GO:0005524//ATP binding;GO:0008017//microtubule binding	GO:0007018//microtubule-based movement	gi|474122774|gb|EMS56131.1|/4.5e-299/Kinesin-4 [Triticum urartu]
TraesCS1B02G232100	54;28;50	86;105;84	1.27924	6.93773e-05	0.000619683	Up	ko01100//Metabolic pathways;ko01110//Biosynthesis of secondary metabolites;ko00564//Glycerophospholipid metabolism;ko00592//alpha-Linolenic acid metabolism	GO:0009536//plastid	GO:0016787//hydrolase activity	GO:0006629//lipid metabolic process	gi|326506932|dbj|BAJ91507.1|/2.8e-288/predicted protein, partial [Hordeum vulgare subsp. vulgare]
TraesCS2B02G578500	298;295;244	527;486;484	1.05423	3.08039e-12	7.95391e-11	Up	ko04075//Plant hormone signal transduction	GO:0005634//nucleus;GO:0009536//plastid	GO:0003677//DNA binding	GO:0006355//regulation of transcription, DNA-templated;GO:0009734//auxin-activated signaling pathway;GO:0009908//flower development	gi|357166682|ref|XP_003580798.1|/0.0e+00/PREDICTED: auxin response factor 12 isoform X2 [Brachypodium distachyon]
TraesCS3A02G029700	0;0;0	39;72;32	8.22737	1.33999e-10	2.94348e-09	Up	ko01100//Metabolic pathways;ko00500//Starch and sucrose metabolism;ko00052//Galactose metabolism	-	GO:0004553//hydrolase activity, hydrolyzing O-glycosyl compounds	GO:0005975//carbohydrate metabolic process	gi|472900245|gb|EMS35644.1|/1.6e-193/Beta-fructofuranosidase, insoluble isoenzyme 3 [Triticum urartu]
TraesCS7A02G241600	381;307;538	95;60;128	-1.8816	1.01798e-12	2.72673e-11	Down	-	GO:0016021//integral component of membrane	GO:0015238//drug transmembrane transporter activity;GO:0015297//antiporter activity	GO:0006855//drug transmembrane transport	gi|326511565|dbj|BAJ91927.1|/6.6e-257/predicted protein [Hordeum vulgare subsp. vulgare]
TraesCS3B02G463100	243;222;311	93;97;95	-1.22291	4.10451e-09	7.53728e-08	Down	-	-	-	-	gi|669030949|emb|CDM85665.1|/1.0e-250/unnamed protein product [Triticum aestivum]
TraesCS1B02G120000	5;0;3	12;17;14	2.64971	0.00455543	0.024329	Up	ko03010//Ribosome	-	-	GO:0045492//xylan biosynthetic process	gi|326511120|dbj|BAJ87574.1|/1.4e-134/predicted protein [Hordeum vulgare subsp. vulgare]//gi|326511120|dbj|BAJ87574.1|/1.4e-136/predicted protein [Hordeum vulgare subsp. vulgare]
TraesCS1B02G302700	0;0;4	10;11;20	3.60511	0.00166604	0.0103289	Up	-	-	-	-	gi|357129017|ref|XP_003566165.1|/8.9e-144/PREDICTED: uncharacterized protein LOC100828481 [Brachypodium distachyon]
TraesCS4D02G292500	200;116;346	99;54;80	-1.27306	0.00015681	0.00129597	Down	-	-	GO:0016787//hydrolase activity	-	gi|326518104|dbj|BAK07304.1|/6.0e-153/predicted protein [Hordeum vulgare subsp. vulgare]
TraesCS7D02G240600	218;217;307	73;42;96	-1.58332	2.00469e-08	3.36404e-07	Down	-	GO:0016021//integral component of membrane	GO:0015238//drug transmembrane transporter activity;GO:0015297//antiporter activity	GO:0006855//drug transmembrane transport	gi|326511565|dbj|BAJ91927.1|/3.9e-257/predicted protein [Hordeum vulgare subsp. vulgare]
TraesCS2D02G594100	77;89;101	35;32;42	-1.06981	0.000842575	0.00573576	Down	-	-	GO:0003712//transcription cofactor activity	GO:0006355//regulation of transcription, DNA-templated	gi|326508580|dbj|BAJ95812.1|/6.5e-101/predicted protein [Hordeum vulgare subsp. vulgare]
TraesCS4D02G237400	180;204;257	24;18;51	-2.55237	1.83773e-14	5.65517e-13	Down	-	GO:0005576//extracellular region	GO:0008083//growth factor activity	GO:0008283//cell proliferation	gi|475592805|gb|EMT22196.1|/3.0e-47/Phytosulfokines 2 [Aegilops tauschii]
TraesCS7D02G515000	7;5;16	0;0;0	-5.43195	0.000946698	0.00635172	Down	-	-	GO:0003677//DNA binding	-	gi|326505382|dbj|BAJ95362.1|/1.9e-105/predicted protein [Hordeum vulgare subsp. vulgare]
TraesCS4D02G117100	149;114;115	41;34;14	-1.87792	1.1068e-07	1.6694e-06	Down	ko01100//Metabolic pathways;ko01110//Biosynthesis of secondary metabolites;ko00940//Phenylpropanoid biosynthesis	GO:0005576//extracellular region	GO:0004601//peroxidase activity;GO:0020037//heme binding;GO:0046872//metal ion binding	GO:0006979//response to oxidative stress;GO:0042744//hydrogen peroxide catabolic process;GO:0055114//oxidation-reduction process;GO:0098869//cellular oxidant detoxification	gi|326501942|dbj|BAK06463.1|/2.6e-164/predicted protein [Hordeum vulgare subsp. vulgare]
TraesCS5D02G050700	199;203;198	80;81;58	-1.23986	4.31752e-08	6.89917e-07	Down	ko03013//RNA transport	GO:0005852//eukaryotic translation initiation factor 3 complex;GO:0016282//eukaryotic 43S preinitiation complex;GO:0033290//eukaryotic 48S preinitiation complex	GO:0003743//translation initiation factor activity;GO:0004386//helicase activity;GO:0005524//ATP binding	GO:0001731//formation of translation preinitiation complex;GO:0006446//regulation of translational initiation;GO:0015074//DNA integration	gi|475553970|gb|EMT12132.1|/0.0e+00/Eukaryotic translation initiation factor 3 subunit A [Aegilops tauschii]
TraesCS7D02G396400	40;36;50	14;20;12	-1.23582	0.00816275	0.0393621	Down	-	-	-	-	gi|475595812|gb|EMT23160.1|/5.3e-214/hypothetical protein F775_18478 [Aegilops tauschii]
TraesCS1D02G400700	2;0;0	11;7;6	3.79596	0.00999418	0.0464268	Up	ko01110//Biosynthesis of secondary metabolites;ko00904//Diterpenoid biosynthesis	-	GO:0005506//iron ion binding;GO:0052634//C-19 gibberellin 2-beta-dioxygenase activity	GO:0009416//response to light stimulus;GO:0045487//gibberellin catabolic process;GO:0055114//oxidation-reduction process	gi|1001621761|emb|CFV04411.1|/6.0e-162/GA2ox-A8 [Triticum aestivum]
TraesCS7B02G390800	202;92;165	84;46;29	-1.31496	0.000352802	0.00266691	Down	ko03010//Ribosome	GO:0005840//ribosome	GO:0003735//structural constituent of ribosome	GO:0006412//translation	gi|1002296978|ref|XP_015611924.1|/3.6e-62/PREDICTED: ubiquitin [Oryza sativa Japonica Group]
TraesCS2D02G509500	0;0;0	3;3;9	5.00085	0.00713746	0.0352592	Up	-	GO:0016021//integral component of membrane	GO:0004674//protein serine/threonine kinase activity;GO:0005509//calcium ion binding;GO:0005524//ATP binding;GO:0030247//polysaccharide binding	GO:0006468//protein phosphorylation	gi|475548128|gb|EMT11014.1|/2.6e-300/Wall-associated receptor kinase 2 [Aegilops tauschii]
TraesCS1B02G380600	31;24;59	8;10;12	-1.69361	0.00260793	0.0151564	Down	-	GO:0016020//membrane	-	-	gi|326515092|dbj|BAK03459.1|/1.7e-12/predicted protein [Hordeum vulgare subsp. vulgare]
TraesCS5B02G294200	22;15;19	0;0;0	-6.44534	4.7874e-06	5.47786e-05	Down	ko01100//Metabolic pathways;ko01110//Biosynthesis of secondary metabolites;ko01200//Carbon metabolism;ko01230//Biosynthesis of amino acids;ko03018//RNA degradation;ko00010//Glycolysis / Gluconeogenesis	-	-	-	gi|473799755|gb|EMS46584.1|/3.3e-96/hypothetical protein TRIUR3_00837 [Triticum urartu]
TraesCSU02G181700	112;98;101	57;32;21	-1.28836	0.000282345	0.00218795	Down	-	GO:0016021//integral component of membrane	-	GO:0008643//carbohydrate transport	gi|475603820|gb|EMT25542.1|/4.9e-131/Protein RUPTURED POLLEN GRAIN 1 [Aegilops tauschii]
TraesCS7D02G178600	36;20;16	5;5;5	-2.04885	0.00376762	0.0207004	Down	-	GO:0005737//cytoplasm;GO:0016020//membrane	GO:0004620//phospholipase activity;GO:0047372//acylglycerol lipase activity	GO:0016042//lipid catabolic process	gi|475618985|gb|EMT30617.1|/3.4e-238/Patatin group A-3 [Aegilops tauschii]
TraesCS2B02G434800	27;38;30	4;9;10	-1.82708	0.00222242	0.013223	Down	ko01100//Metabolic pathways;ko01110//Biosynthesis of secondary metabolites;ko01230//Biosynthesis of amino acids;ko00260//Glycine, serine and threonine metabolism	GO:0005829//cytosol	GO:0008732//L-allo-threonine aldolase activity	GO:0006545//glycine biosynthetic process;GO:0006567//threonine catabolic process	gi|326517834|dbj|BAK03835.1|/9.9e-200/predicted protein [Hordeum vulgare subsp. vulgare]
TraesCS7D02G344700	60;27;63	21;13;12	-1.48251	0.00264157	0.0153243	Down	-	GO:0005829//cytosol;GO:0009570//chloroplast stroma	GO:0004615//phosphomannomutase activity	GO:0005975//carbohydrate metabolic process	gi|326531324|dbj|BAK05013.1|/0.0e+00/predicted protein [Hordeum vulgare subsp. vulgare]
TraesCS1B02G304400	536;480;447	99;41;46	-2.76231	5.9885e-27	3.83995e-25	Down	-	-	GO:0016788//hydrolase activity, acting on ester bonds	-	gi|326494794|dbj|BAJ94516.1|/1.7e-172/predicted protein [Hordeum vulgare subsp. vulgare]
TraesCS2B02G578400	50;38;26	65;69;87	1.17293	0.00100527	0.00668313	Up	-	GO:0005739//mitochondrion	GO:0004045//aminoacyl-tRNA hydrolase activity	GO:0032543//mitochondrial translation	gi|326507536|dbj|BAK03161.1|/6.4e-122/predicted protein [Hordeum vulgare subsp. vulgare]
TraesCS7B02G172100	0;0;0	4;6;5	4.98238	0.00630864	0.0318386	Up	ko01100//Metabolic pathways;ko00240//Pyrimidine metabolism;ko00790//Folate biosynthesis;ko00670//One carbon pool by folate	-	-	-	gi|475506172|gb|EMT04807.1|/7.1e-111/hypothetical protein F775_19719 [Aegilops tauschii]
TraesCS7A02G269900	1135;1076;1561	490;530;520	-1.06882	3.38138e-14	1.01936e-12	Down	ko04075//Plant hormone signal transduction	GO:0016021//integral component of membrane	GO:0004252//serine-type endopeptidase activity	GO:0016485//protein processing	gi|326529191|dbj|BAK00989.1|/6.1e-182/predicted protein [Hordeum vulgare subsp. vulgare]
TraesCS2B02G543900	0;0;0	2;7;5	4.88336	0.00987264	0.0459685	Up	ko04626//Plant-pathogen interaction;ko04016//MAPK signaling pathway - plant	GO:0016020//membrane	-	-	gi|475560016|gb|EMT13466.1|/6.5e-177/LRR receptor-like serine/threonine-protein kinase GSO1 [Aegilops tauschii]
TraesCS6A02G393700	66;75;54	142;108;102	1.06468	0.000107306	0.000922091	Up	ko00620//Pyruvate metabolism	GO:0005737//cytoplasm	GO:0046914//transition metal ion binding	GO:0030001//metal ion transport;GO:0046916//cellular transition metal ion homeostasis	gi|475621618|gb|EMT31550.1|/2.2e-106/hypothetical protein F775_01948 [Aegilops tauschii]
TraesCS1B02G394100	157;155;159	47;29;33	-1.89405	1.53446e-11	3.69301e-10	Down	-	-	-	-	gi|1848225|gb|AAB47967.1|/1.0e-44/nonspecific lipid transfer protein [Hordeum vulgare]
TraesCS5A02G091000	137;97;97	190;256;162	1.08964	5.27967e-06	5.98579e-05	Up	-	-	GO:0016787//hydrolase activity	GO:0016042//lipid catabolic process	gi|475557113|gb|EMT12760.1|/2.4e-234/Sn1-specific diacylglycerol lipase alpha [Aegilops tauschii]//gi|475557113|gb|EMT12760.1|/3.2e-272/Sn1-specific diacylglycerol lipase alpha [Aegilops tauschii]
TraesCS2B02G353000	20;41;34	6;5;13	-1.75834	0.00475194	0.0251938	Down	-	-	-	-	gi|326491235|dbj|BAK05717.1|/7.3e-36/predicted protein [Hordeum vulgare subsp. vulgare]
TraesCS2A02G462300	48;46;75	21;12;21	-1.41816	0.00126974	0.00816674	Down	-	GO:0043231//intracellular membrane-bounded organelle	GO:0080043//quercetin 3-O-glucosyltransferase activity;GO:0080044//quercetin 7-O-glucosyltransferase activity	GO:0009813//flavonoid biosynthetic process;GO:0052696//flavonoid glucuronidation	gi|474153966|gb|EMS57048.1|/3.0e-241/Anthocyanidin 5,3-O-glucosyltransferase [Triticum urartu]
TraesCS3A02G144100	104;85;149	49;17;50	-1.31052	0.000678319	0.00474671	Down	-	-	-	-	gi|474236378|gb|EMS59579.1|/4.0e-59/hypothetical protein TRIUR3_16162 [Triticum urartu]
TraesCS7A02G427100	10;3;26	0;0;2	-4.02801	0.0056336	0.0290483	Down	ko04075//Plant hormone signal transduction	GO:0005618//cell wall;GO:0048046//apoplast	GO:0004553//hydrolase activity, hydrolyzing O-glycosyl compounds;GO:0016762//xyloglucan:xyloglucosyl transferase activity	GO:0010411//xyloglucan metabolic process;GO:0042546//cell wall biogenesis;GO:0071555//cell wall organization;GO:0080022//primary root development	gi|474151765|gb|EMS56986.1|/1.3e-167/Xyloglucan endotransglucosylase/hydrolase protein 22 [Triticum urartu]
TraesCS1A02G295100	22;29;22	7;4;7	-1.80211	0.00614563	0.0312164	Down	-	-	-	-	gi|475447265|gb|EMT01590.1|/1.3e-150/hypothetical protein F775_21666 [Aegilops tauschii]
TraesCS5D02G472500	14;9;2	0;0;0	-5.29656	0.00213429	0.0127802	Down	ko03420//Nucleotide excision repair;ko03440//Homologous recombination;ko03430//Mismatch repair;ko03030//DNA replication	-	-	-	gi|475607963|gb|EMT26880.1|/8.6e-106/hypothetical protein F775_03442 [Aegilops tauschii]
TraesCS7B02G201000	669;668;923	280;216;300	-1.27952	1.50661e-13	4.32674e-12	Down	ko04016//MAPK signaling pathway - plant	-	GO:0004713//protein tyrosine kinase activity;GO:0005524//ATP binding	GO:0018108//peptidyl-tyrosine phosphorylation	gi|474201977|gb|EMS58532.1|/2.0e-216/Mitogen-activated protein kinase 2 [Triticum urartu]
TraesCS2D02G488400	3537;3152;4833	1258;1333;1250	-1.36123	1.01302e-25	6.10159e-24	Down	-	-	-	-	gi|359359032|gb|AEV40939.1|/3.5e-48/hypothetical protein [Oryza punctata]
TraesCS2B02G139300	27;34;38	6;8;10	-1.82124	0.00138635	0.00880832	Down	ko01100//Metabolic pathways;ko00040//Pentose and glucuronate interconversions	GO:0005618//cell wall	GO:0030599//pectinesterase activity;GO:0045330//aspartyl esterase activity	GO:0042545//cell wall modification;GO:0045490//pectin catabolic process	gi|475582674|gb|EMT19206.1|/6.9e-184/Putative pectinesterase 66 [Aegilops tauschii]
TraesCS6A02G138400	15;29;21	44;53;35	1.23302	0.00492292	0.0259587	Up	-	-	-	-	gi|474119960|gb|EMS56030.1|/4.9e-228/hypothetical protein TRIUR3_35165 [Triticum urartu]
TraesCS3B02G568900	12;2;6	0;0;0	-4.95741	0.00629078	0.0317732	Down	-	GO:0005737//cytoplasm	-	-	gi|669031669|emb|CDM86777.1|/1.0e-72/unnamed protein product [Triticum aestivum]
TraesCS2B02G503700	12;14;8	0;0;0	-5.734	0.000205229	0.00164525	Down	-	-	-	-	gi|475587175|gb|EMT20484.1|/0.0e+00/hypothetical protein F775_02336 [Aegilops tauschii]
TraesCS7B02G237700	856;816;873	232;175;264	-1.70048	9.67639e-26	5.83217e-24	Down	ko01100//Metabolic pathways;ko01110//Biosynthesis of secondary metabolites;ko01230//Biosynthesis of amino acids;ko00400//Phenylalanine, tyrosine and tryptophan biosynthesis	-	GO:0004665//prephenate dehydrogenase (NADP+) activity;GO:0004665//prephenate dehydrogenase (NADP+) activity;GO:0008977//prephenate dehydrogenase (NAD+) activity;GO:0008977//prephenate dehydrogenase (NAD+) activity	GO:0006571//tyrosine biosynthetic process;GO:0006571//tyrosine biosynthetic process;GO:0055114//oxidation-reduction process;GO:0055114//oxidation-reduction process	gi|475607888|gb|EMT26855.1|/2.0e-153/Arogenate dehydrogenase 2, chloroplastic [Aegilops tauschii]//gi|475607888|gb|EMT26855.1|/2.4e-151/Arogenate dehydrogenase 2, chloroplastic [Aegilops tauschii]
TraesCS5A02G484000	96;63;68	38;23;25	-1.18403	0.00148087	0.00931294	Down	ko01100//Metabolic pathways;ko00500//Starch and sucrose metabolism;ko00520//Amino sugar and nucleotide sugar metabolism;ko00051//Fructose and mannose metabolism	-	GO:0016773//phosphotransferase activity, alcohol group as acceptor	-	gi|473797438|gb|EMS46497.1|/1.2e-143/hypothetical protein TRIUR3_22532 [Triticum urartu]
TraesCS1D02G149800	21;26;28	0;3;4	-3.19608	0.000145849	0.00121415	Down	-	-	GO:0003723//RNA binding;GO:0033897//ribonuclease T2 activity	GO:0090502//RNA phosphodiester bond hydrolysis, endonucleolytic	gi|20271131|gb|AAM18521.1|/3.2e-146/S-like RNase [Triticum aestivum]
TraesCS1D02G188500	285;224;349	109;97;122	-1.16159	7.56262e-08	1.16758e-06	Down	ko01100//Metabolic pathways;ko01110//Biosynthesis of secondary metabolites;ko01230//Biosynthesis of amino acids;ko00400//Phenylalanine, tyrosine and tryptophan biosynthesis	-	GO:0004664//prephenate dehydratase activity	GO:0009094//L-phenylalanine biosynthetic process	gi|326487624|dbj|BAK05484.1|/3.7e-200/predicted protein [Hordeum vulgare subsp. vulgare]
TraesCS1D02G196600	87;70;73	45;23;28	-1.04388	0.00399787	0.0217616	Down	-	-	GO:0036459//thiol-dependent ubiquitinyl hydrolase activity	GO:0006511//ubiquitin-dependent protein catabolic process;GO:0016579//protein deubiquitination	gi|475474699|gb|EMT02542.1|/1.8e-281/Ubiquitin carboxyl-terminal hydrolase 21 [Aegilops tauschii]
TraesCS6B02G192000	145;203;184	412;474;313	1.3847	7.02867e-13	1.90813e-11	Up	-	-	-	-	gi|475578959|gb|EMT18231.1|/1.4e-255/hypothetical protein F775_03534 [Aegilops tauschii]
TraesCS1D02G407600	329;376;519	105;53;116	-1.92976	1.46791e-13	4.2223e-12	Down	-	GO:0005739//mitochondrion;GO:0016021//integral component of membrane	-	GO:0055114//oxidation-reduction process	gi|242088851|ref|XP_002440258.1|/2.9e-94/hypothetical protein SORBIDRAFT_09g028600 [Sorghum bicolor]
TraesCS7B02G319800	4066;4418;4453	1928;1735;1830	-1.01725	5.04987e-28	3.3821e-26	Down	-	-	-	-	gi|326509165|dbj|BAJ86975.1|/0.0e+00/predicted protein [Hordeum vulgare subsp. vulgare]
TraesCS5D02G293700	152;143;97	223;361;251	1.30151	4.8434e-08	7.66897e-07	Up	-	-	GO:0003993//acid phosphatase activity;GO:0046872//metal ion binding	GO:0016311//dephosphorylation	gi|326532774|dbj|BAJ89232.1|/0.0e+00/predicted protein [Hordeum vulgare subsp. vulgare]//gi|475609575|gb|EMT27422.1|/0.0e+00/Putative inactive purple acid phosphatase 27 [Aegilops tauschii]
TraesCS6D02G295500	403;233;350	1098;1188;1092	1.99721	6.35558e-35	5.78262e-33	Up	-	-	-	-	gi|4138869|gb|AAD03604.1|/2.6e-104/small heat shock protein Hsp23.5 [Triticum aestivum]//gi|4138869|gb|AAD03604.1|/2.8e-106/small heat shock protein Hsp23.5 [Triticum aestivum]
TraesCS1D02G440900	77;99;62	27;37;27	-1.17668	0.00108895	0.00715677	Down	-	GO:0009507//chloroplast	GO:0003677//DNA binding;GO:0003700//transcription factor activity, sequence-specific DNA binding;GO:0003899//DNA-directed 5'-3' RNA polymerase activity	GO:0006352//DNA-templated transcription, initiation;GO:0006355//regulation of transcription, DNA-templated	gi|475613406|gb|EMT28763.1|/0.0e+00/RNA polymerase sigma factor rpoD [Aegilops tauschii]
TraesCS5B02G056600	127;87;168	38;37;47	-1.41826	8.10892e-06	8.85776e-05	Down	-	-	GO:0003677//DNA binding	-	gi|359950738|gb|AEV91159.1|/5.3e-127/R2R3-MYB protein [Triticum aestivum]
TraesCS1D02G437300	185;147;157	41;61;66	-1.32046	9.48936e-07	1.22671e-05	Down	-	-	GO:0003677//DNA binding;GO:0016788//hydrolase activity, acting on ester bonds	-	gi|473968077|gb|EMS51308.1|/3.8e-130/hypothetical protein TRIUR3_17822 [Triticum urartu]
TraesCS2B02G314800	3;0;0	9;7;13	3.49609	0.00720024	0.0355227	Up	-	-	-	-	gi|474302472|gb|EMS61664.1|/5.1e-226/hypothetical protein TRIUR3_12560 [Triticum urartu]//gi|474302472|gb|EMS61664.1|/5.4e-226/hypothetical protein TRIUR3_12560 [Triticum urartu]
TraesCS5B02G382900	79;75;67	31;24;20	-1.34551	0.000206316	0.00165221	Down	-	-	GO:0008233//peptidase activity	-	gi|944235807|gb|KQL00145.1|/2.3e-18/hypothetical protein SETIT_015496mg, partial [Setaria italica]
TraesCSU02G248300	17;7;12	0;2;0	-3.95777	0.00464703	0.0247261	Down	ko00970//Aminoacyl-tRNA biosynthesis	GO:0005739//mitochondrion	GO:0003676//nucleic acid binding;GO:0004813//alanine-tRNA ligase activity;GO:0005524//ATP binding;GO:0008270//zinc ion binding	GO:0070143//mitochondrial alanyl-tRNA aminoacylation	gi|475526699|gb|EMT07345.1|/9.4e-64/Alanyl-tRNA synthetase, mitochondrial [Aegilops tauschii]
TraesCS3A02G274400	385;237;293	579;542;566	1.1023	1.45917e-10	3.19595e-09	Up	-	-	GO:0005524//ATP binding	GO:0019538//protein metabolic process	gi|110623255|emb|CAI94866.2|/0.0e+00/heat shock protein 101 [Triticum turgidum subsp. durum]
TraesCS4B02G277600	1342;1188;1733	616;475;600	-1.10879	1.69328e-13	4.83209e-12	Down	-	-	-	-	gi|326496609|dbj|BAJ98331.1|/2.1e-109/predicted protein [Hordeum vulgare subsp. vulgare]
TraesCS3B02G553500	2;6;4	33;25;23	2.96849	1.68258e-05	0.000171713	Up	ko04626//Plant-pathogen interaction	-	GO:0005509//calcium ion binding	-	gi|475601348|gb|EMT24800.1|/1.9e-64/Putative calcium-binding protein CML31 [Aegilops tauschii]
TraesCS4D02G242700	496;578;785	236;189;294	-1.14202	1.29007e-08	2.22306e-07	Down	ko04145//Phagosome	GO:0005829//cytosol;GO:0005874//microtubule;GO:0005886//plasma membrane	GO:0003924//GTPase activity;GO:0005200//structural constituent of cytoskeleton;GO:0005525//GTP binding	GO:0006094//gluconeogenesis;GO:0007010//cytoskeleton organization;GO:0007017//microtubule-based process;GO:0010498//proteasomal protein catabolic process	gi|90289614|gb|ABD92939.1|/1.5e-263/alpha tubulin-5D [Triticum aestivum]
TraesCS5B02G062700	20;20;19	52;46;33	1.36369	0.00145124	0.00915555	Up	ko03018//RNA degradation	GO:0005634//nucleus	GO:0003676//nucleic acid binding	-	gi|326501938|dbj|BAK06461.1|/0.0e+00/predicted protein [Hordeum vulgare subsp. vulgare]
TraesCS4A02G381300	28;22;28	8;8;7	-1.54288	0.0102589	0.0474248	Down	-	-	-	-	gi|514744898|ref|XP_004960749.1|/1.9e-48/PREDICTED: uncharacterized protein LOC101761324 [Setaria italica]
TraesCS1B02G140500	0;0;0	5;11;4	5.38763	0.00167448	0.0103777	Up	-	-	-	-	gi|475591232|gb|EMT21694.1|/1.1e-36/hypothetical protein F775_07922 [Aegilops tauschii]
TraesCS6A02G130100	6;6;7	0;0;0	-4.88577	0.0057756	0.0296552	Down	ko01100//Metabolic pathways	GO:0016021//integral component of membrane;GO:0016021//integral component of membrane	GO:0004497//monooxygenase activity;GO:0004497//monooxygenase activity;GO:0005506//iron ion binding;GO:0005506//iron ion binding;GO:0016705//oxidoreductase activity, acting on paired donors, with incorporation or reduction of molecular oxygen;GO:0016705//oxidoreductase activity, acting on paired donors, with incorporation or reduction of molecular oxygen;GO:0020037//heme binding;GO:0020037//heme b…	GO:0055114//oxidation-reduction process;GO:0055114//oxidation-reduction process	gi|326524576|dbj|BAK00671.1|/1.3e-164/predicted protein, partial [Hordeum vulgare subsp. vulgare]//gi|326524576|dbj|BAK00671.1|/6.4e-102/predicted protein, partial [Hordeum vulgare subsp. vulgare]
TraesCS3A02G246600	514;493;705	232;199;239	-1.12876	4.71795e-11	1.08325e-09	Down	-	-	-	-	gi|475592917|gb|EMT22225.1|/1.8e-109/hypothetical protein F775_32785 [Aegilops tauschii]
TraesCS3D02G435200	0;0;0	7;4;4	4.97955	0.00655552	0.0328314	Up	-	-	GO:0046983//protein dimerization activity	-	gi|475605662|gb|EMT26157.1|/5.9e-153/Transcription factor bHLH35 [Aegilops tauschii]
TraesCS3B02G009800	8;12;8	0;0;0	-5.45195	0.00070042	0.00488321	Down	-	-	-	-	gi|669026954|emb|CDM80082.1|/0.0e+00/unnamed protein product [Triticum aestivum]
TraesCS2B02G102800	26;17;19	0;2;0	-4.74233	0.000152527	0.00126508	Down	-	-	-	-	gi|475155490|gb|EMT00088.1|/4.8e-147/Isoflavone reductase-like protein [Aegilops tauschii]
TraesCS1D02G117700	344;219;264	112;99;88	-1.25069	2.09642e-08	3.5082e-07	Down	-	-	-	-	gi|669028225|emb|CDM81957.1|/4.4e-104/unnamed protein product [Triticum aestivum]
TraesCS1A02G375300	244;120;191	62;64;44	-1.48967	3.98905e-07	5.52172e-06	Down	-	-	-	-	gi|475513053|gb|EMT05565.1|/2.3e-181/hypothetical protein F775_23371 [Aegilops tauschii]
TraesCS7D02G148500	1;2;0	16;9;9	3.70828	0.00210626	0.0126409	Up	ko01100//Metabolic pathways;ko00500//Starch and sucrose metabolism	-	-	-	gi|357151451|ref|XP_003575795.1|/1.3e-108/PREDICTED: uncharacterized protein LOC100822050 [Brachypodium distachyon]
TraesCS2A02G301300	46;45;36	97;93;69	1.23997	6.83843e-05	0.000611843	Up	-	-	-	-	gi|475606712|gb|EMT26479.1|/0.0e+00/hypothetical protein F775_02917 [Aegilops tauschii]
TraesCS2B02G147300	226;271;246	543;538;500	1.30574	1.78698e-19	7.73598e-18	Up	-	GO:0005634//nucleus;GO:0005634//nucleus	GO:0003677//DNA binding;GO:0003677//DNA binding	-	gi|326532498|dbj|BAK05178.1|/0.0e+00/predicted protein [Hordeum vulgare subsp. vulgare]//gi|473898488|gb|EMS49086.1|/0.0e+00/hypothetical protein TRIUR3_01802 [Triticum urartu]
TraesCS2D02G178600	314;300;381	118;129;152	-1.09463	9.28245e-09	1.63257e-07	Down	ko00230//Purine metabolism	GO:0009507//chloroplast	GO:0008728//GTP diphosphokinase activity;GO:0008893//guanosine-3',5'-bis(diphosphate) 3'-diphosphatase activity	GO:0015969//guanosine tetraphosphate metabolic process;GO:0042594//response to starvation	gi|1002280693|ref|XP_015644642.1|/6.8e-210/PREDICTED: probable GTP diphosphokinase RSH3, chloroplastic [Oryza sativa Japonica Group]
TraesCS1A02G250700	4025;4019;4856	1128;1196;1860	-1.39504	5.20825e-07	7.05903e-06	Down	-	GO:0009507//chloroplast;GO:0016021//integral component of membrane	GO:0008146//sulfotransferase activity	-	gi|473842100|gb|EMS47302.1|/4.9e-190/Nodulation protein H [Triticum urartu]
TraesCS2A02G322300	141;137;186	48;42;42	-1.59223	2.97171e-09	5.54843e-08	Down	ko01100//Metabolic pathways;ko01110//Biosynthesis of secondary metabolites;ko01230//Biosynthesis of amino acids;ko00260//Glycine, serine and threonine metabolism;ko00400//Phenylalanine, tyrosine and tryptophan biosynthesis	-	-	-	gi|474429624|gb|EMS67917.1|/5.8e-75/hypothetical protein TRIUR3_06971 [Triticum urartu]
TraesCS1A02G219000	41;42;73	15;18;15	-1.47609	0.00110028	0.00722263	Down	-	-	-	-	gi|474193851|gb|EMS58265.1|/3.7e-82/hypothetical protein TRIUR3_16718 [Triticum urartu]
TraesCS7D02G270400	2201;1840;2952	820;855;934	-1.19607	1.85871e-16	6.64283e-15	Down	ko04075//Plant hormone signal transduction	GO:0016021//integral component of membrane	GO:0004252//serine-type endopeptidase activity	GO:0016485//protein processing	gi|326529191|dbj|BAK00989.1|/5.8e-180/predicted protein [Hordeum vulgare subsp. vulgare]
TraesCS7A02G253300	36;26;48	6;2;13	-2.15013	0.000815057	0.00557067	Down	ko01100//Metabolic pathways;ko01110//Biosynthesis of secondary metabolites;ko01230//Biosynthesis of amino acids;ko00400//Phenylalanine, tyrosine and tryptophan biosynthesis	GO:0016021//integral component of membrane	GO:0004106//chorismate mutase activity	GO:0009073//aromatic amino acid family biosynthetic process;GO:0046417//chorismate metabolic process	gi|475530123|gb|EMT07858.1|/3.0e-148/Chorismate mutase, chloroplastic [Aegilops tauschii]
TraesCS5D02G310400	13;8;4	0;0;0	-5.29163	0.00163513	0.0101687	Down	ko00970//Aminoacyl-tRNA biosynthesis	GO:0005739//mitochondrion	GO:0003676//nucleic acid binding;GO:0004813//alanine-tRNA ligase activity;GO:0005524//ATP binding;GO:0008270//zinc ion binding	GO:0070143//mitochondrial alanyl-tRNA aminoacylation	gi|473799042|gb|EMS46549.1|/1.1e-44/Alanyl-tRNA synthetase [Triticum urartu]
TraesCS7A02G010900	37;32;62	8;10;12	-1.89733	0.000300385	0.00231385	Down	-	-	-	-	gi|357156467|ref|XP_003577466.1|/5.0e-56/PREDICTED: protein yippee-like At4g27745 [Brachypodium distachyon]
TraesCS2A02G505500	27;8;23	2;0;0	-4.63684	0.000369356	0.00277833	Down	-	GO:0016021//integral component of membrane	GO:0005385//zinc ion transmembrane transporter activity	GO:0071577//zinc II ion transmembrane transport	gi|474102548|gb|EMS55273.1|/8.8e-172/Zinc transporter 8 [Triticum urartu]
TraesCS6A02G370500	521;598;535	854;1042;970	1.01014	6.89584e-15	2.19221e-13	Up	-	GO:0030136//clathrin-coated vesicle	GO:0005545//1-phosphatidylinositol binding;GO:0030276//clathrin binding	GO:0048268//clathrin coat assembly	gi|475564813|gb|EMT14615.1|/1.0e-211/Putative clathrin assembly protein [Aegilops tauschii]
TraesCS5D02G212600	12;15;20	0;0;0	-6.18983	2.02055e-05	0.000202656	Down	-	GO:0009506//plasmodesma	GO:0003682//chromatin binding	-	gi|475585611|gb|EMT20103.1|/0.0e+00/hypothetical protein F775_07370 [Aegilops tauschii]
TraesCS6B02G352300	179;85;106	55;55;41	-1.07813	0.00104731	0.00692851	Down	ko00970//Aminoacyl-tRNA biosynthesis	GO:0009328//phenylalanine-tRNA ligase complex	GO:0000049//tRNA binding;GO:0004826//phenylalanine-tRNA ligase activity;GO:0005524//ATP binding	GO:0006432//phenylalanyl-tRNA aminoacylation	gi|326503646|dbj|BAJ86329.1|/1.5e-251/predicted protein [Hordeum vulgare subsp. vulgare]
TraesCS5D02G509500	6;7;7	0;0;0	-4.9615	0.00446488	0.0239218	Down	-	-	GO:0003746//translation elongation factor activity;GO:0003924//GTPase activity;GO:0005525//GTP binding	GO:0006414//translational elongation	gi|474224669|gb|EMS59407.1|/1.0e-26/Elongation factor 2 [Triticum urartu]
TraesCS1A02G069300	138;186;216	65;90;75	-1.01137	6.25581e-05	0.000565257	Down	ko01100//Metabolic pathways;ko04070//Phosphatidylinositol signaling system;ko00562//Inositol phosphate metabolism;ko04933//AGE-RAGE signaling pathway in diabetic complications	GO:0005622//intracellular	GO:0004435//phosphatidylinositol phospholipase C activity	GO:0016042//lipid catabolic process;GO:0035556//intracellular signal transduction	gi|312618320|gb|ADR00312.1|/0.0e+00/phosphoinositide-specific phospholipase C2 [Triticum aestivum]
TraesCS6B02G138800	18;17;36	4;5;0	-2.76432	0.00107874	0.00709899	Down	-	-	-	-	gi|514707919|ref|XP_004951413.1|/4.3e-143/PREDICTED: probable F-box protein At4g22030 [Setaria italica]
TraesCS3A02G266900	1706;1606;2349	743;725;639	-1.20428	3.72331e-19	1.5734e-17	Down	ko03010//Ribosome	GO:0016021//integral component of membrane	GO:0004497//monooxygenase activity	GO:0055114//oxidation-reduction process	gi|474343078|gb|EMS62718.1|/2.0e-194/Ferric-chelate reductase 1 [Triticum urartu]
TraesCS4A02G380900	18;32;21	2;2;4	-2.93142	0.000289884	0.00224042	Down	-	-	GO:0043531//ADP binding	-	gi|473907027|gb|EMS49410.1|/3.5e-30/hypothetical protein TRIUR3_26496 [Triticum urartu]
TraesCS6D02G071300	297;340;322	141;152;84	-1.13609	1.18305e-07	1.77818e-06	Down	-	-	-	-	gi|475531353|gb|EMT08066.1|/3.0e-149/hypothetical protein F775_12176 [Aegilops tauschii]
TraesCS3B02G517300	334;253;513	147;85;165	-1.2365	5.11436e-06	5.81149e-05	Down	-	GO:0005739//mitochondrion	-	-	gi|669031334|emb|CDM86254.1|/3.6e-42/unnamed protein product [Triticum aestivum]
TraesCS7D02G077900	23;30;33	6;5;2	-2.51238	0.000247603	0.00194525	Down	ko01100//Metabolic pathways;ko00750//Vitamin B6 metabolism	-	-	-	gi|474250737|gb|EMS60208.1|/1.3e-64/Ankyrin repeat, PH and SEC7 domain containing protein secG [Triticum urartu]//gi|475591542|gb|EMT21787.1|/1.0e-53/Putative ankyrin repeat protein [Aegilops tauschii]
TraesCS6D02G131000	153;141;143	295;273;209	1.04442	5.30752e-08	8.37449e-07	Up	ko04075//Plant hormone signal transduction	-	-	-	gi|475523447|gb|EMT06888.1|/7.0e-237/hypothetical protein F775_12167 [Aegilops tauschii]
TraesCS5D02G391200	1;0;2	11;8;19	3.90171	0.00104234	0.00689912	Up	ko04075//Plant hormone signal transduction	GO:0005622//intracellular	-	GO:0000160//phosphorelay signal transduction system	gi|475565724|gb|EMT14854.1|/5.0e-61/Two-component system protein A [Aegilops tauschii]
TraesCS6D02G219500	19;30;34	6;12;6	-1.57416	0.010892	0.0498265	Down	-	-	GO:0003677//DNA binding;GO:0003700//transcription factor activity, sequence-specific DNA binding	GO:0006355//regulation of transcription, DNA-templated;GO:0009909//regulation of flower development;GO:0048443//stamen development	gi|475610538|gb|EMT27766.1|/3.8e-132/Transcription factor MYB39 [Aegilops tauschii]
TraesCS2D02G123600	41;48;35	80;76;63	1.03307	0.00139147	0.00883459	Up	-	GO:0016020//membrane	-	-	gi|474239340|gb|EMS59749.1|/1.2e-289/hypothetical protein TRIUR3_01955 [Triticum urartu]
TraesCS2D02G471700	55;63;91	37;27;6	-1.36832	0.00507099	0.0266028	Down	-	-	-	-	gi|475625860|gb|EMT33110.1|/1.2e-198/Speckle-type POZ protein-like protein [Aegilops tauschii]
TraesCS7A02G507800	28;35;5	0;4;3	-3.07752	0.00173309	0.0106852	Down	-	GO:0005773//vacuole	GO:0004185//serine-type carboxypeptidase activity	GO:0051603//proteolysis involved in cellular protein catabolic process	gi|475528070|gb|EMT07569.1|/5.4e-273/Serine carboxypeptidase-like 34 [Aegilops tauschii]
TraesCS2A02G094000	1214;1466;1171	2278;2419;1974	1.00526	1.05014e-16	3.82417e-15	Up	-	-	GO:0008270//zinc ion binding	-	gi|473901575|gb|EMS49193.1|/0.0e+00/PHD and RING finger domain-containing protein 1 [Triticum urartu]
TraesCS2A02G024700	7;8;3	52;26;34	2.84893	2.42252e-06	2.91128e-05	Up	-	GO:0005886//plasma membrane;GO:0009506//plasmodesma	GO:0004674//protein serine/threonine kinase activity;GO:0005524//ATP binding	GO:0006468//protein phosphorylation;GO:0006952//defense response	gi|475584717|gb|EMT19850.1|/4.4e-151/Cysteine-rich receptor-like protein kinase 6 [Aegilops tauschii]
TraesCS2A02G439400	826;694;896	1668;1699;1518	1.23515	2.47725e-29	1.78766e-27	Up	-	GO:0005739//mitochondrion;GO:0016021//integral component of membrane;GO:0070469//respiratory chain	GO:0009916//alternative oxidase activity;GO:0046872//metal ion binding	GO:0055114//oxidation-reduction process	gi|19912725|dbj|BAB88645.1|/2.7e-177/alternative oxidase [Triticum aestivum]
TraesCS4B02G120700	44;31;36	95;103;78	1.52973	8.59139e-07	1.1204e-05	Up	-	-	GO:0008289//lipid binding	GO:0006869//lipid transport	gi|960487741|ref|XP_014758412.1|/1.0e-178/PREDICTED: pentatricopeptide repeat-containing protein At4g18840-like [Brachypodium distachyon]
TraesCS6B02G266000	226;325;412	120;76;110	-1.42922	8.75226e-09	1.54473e-07	Down	ko00514//Other types of O-glycan biosynthesis	GO:0012505//endomembrane system;GO:0016021//integral component of membrane	GO:0046527//glucosyltransferase activity	GO:0006664//glycolipid metabolic process	gi|357136753|ref|XP_003569968.1|/6.0e-263/PREDICTED: protein O-glucosyltransferase 1-like [Brachypodium distachyon]
TraesCS2B02G172000	34;25;27	61;55;44	1.11059	0.00318023	0.0179366	Up	-	GO:0000940//condensed chromosome outer kinetochore;GO:0005876//spindle microtubule	GO:0008017//microtubule binding	GO:0007059//chromosome segregation;GO:0051301//cell division	gi|473942601|gb|EMS50419.1|/1.5e-66/hypothetical protein TRIUR3_10873 [Triticum urartu]
TraesCS2D02G128100	49;83;54	158;134;110	1.32232	3.75577e-06	4.37841e-05	Up	-	-	-	-	gi|721664698|ref|XP_010235576.1|/0.0e+00/PREDICTED: uncharacterized protein LOC100836046 [Brachypodium distachyon]
TraesCS4D02G259900	1166;1292;1198	468;655;405	-1.04664	9.73593e-12	2.38898e-10	Down	-	GO:0005739//mitochondrion;GO:0016021//integral component of membrane	-	-	gi|326519687|dbj|BAK00216.1|/4.2e-113/predicted protein [Hordeum vulgare subsp. vulgare]
TraesCS7B02G328600	0;0;0	4;7;6	5.16405	0.00343191	0.0191222	Up	ko01100//Metabolic pathways;ko01110//Biosynthesis of secondary metabolites;ko00940//Phenylpropanoid biosynthesis	GO:0005576//extracellular region	GO:0004601//peroxidase activity;GO:0020037//heme binding;GO:0046872//metal ion binding	GO:0006979//response to oxidative stress;GO:0042744//hydrogen peroxide catabolic process;GO:0055114//oxidation-reduction process;GO:0098869//cellular oxidant detoxification	gi|475525741|gb|EMT07199.1|/7.9e-174/Peroxidase 45 [Aegilops tauschii]
TraesCSU02G020200	340;192;321	44;39;21	-2.81909	9.50791e-22	4.62088e-20	Down	-	-	-	-	gi|475625860|gb|EMT33110.1|/1.6e-190/Speckle-type POZ protein-like protein [Aegilops tauschii]
TraesCS3B02G130900	69;20;42	96;120;88	1.43288	0.000132718	0.00111625	Up	ko04141//Protein processing in endoplasmic reticulum	-	-	-	gi|669027991|emb|CDM81636.1|/3.2e-83/unnamed protein product [Triticum aestivum]
TraesCS3D02G442600	19;7;16	2;2;0	-3.17822	0.00451898	0.0241686	Down	ko03013//RNA transport	-	-	-	gi|475619750|gb|EMT30867.1|/1.5e-109/hypothetical protein F775_12765 [Aegilops tauschii]
TraesCS1A02G060900	3533;3805;3613	1595;1605;1247	-1.08638	1.57852e-24	8.93587e-23	Down	-	-	-	-	gi|326504628|dbj|BAK06605.1|/7.8e-33/predicted protein [Hordeum vulgare subsp. vulgare]
TraesCS5A02G511000	2352;1947;2576	850;884;940	-1.13962	1.62577e-22	8.23806e-21	Down	ko01100//Metabolic pathways;ko01110//Biosynthesis of secondary metabolites;ko01230//Biosynthesis of amino acids;ko01210//2-Oxocarboxylic acid metabolism;ko00220//Arginine biosynthesis	-	GO:0016787//hydrolase activity	GO:0006629//lipid metabolic process	gi|473892105|gb|EMS48809.1|/2.2e-224/Phospholipase A1-II 6 [Triticum urartu]
TraesCS4A02G170900	885;1062;1082	547;401;354	-1.0029	1.75099e-10	3.78827e-09	Down	ko01100//Metabolic pathways;ko00520//Amino sugar and nucleotide sugar metabolism	GO:0009505//plant-type cell wall	GO:0009044//xylan 1,4-beta-xylosidase activity;GO:0046556//alpha-L-arabinofuranosidase activity	GO:0031222//arabinan catabolic process;GO:0045493//xylan catabolic process	gi|960462772|ref|XP_003567059.3|/3.2e-307/PREDICTED: probable beta-D-xylosidase 2 [Brachypodium distachyon]
TraesCS7A02G436200	54;108;66	172;139;141	1.19939	2.54818e-05	0.000250215	Up	-	GO:0005634//nucleus;GO:0005634//nucleus;GO:0009536//plastid;GO:0009536//plastid;GO:0016021//integral component of membrane;GO:0016021//integral component of membrane	GO:0003684//damaged DNA binding;GO:0003684//damaged DNA binding;GO:0003887//DNA-directed DNA polymerase activity;GO:0003887//DNA-directed DNA polymerase activity	GO:0007155//cell adhesion;GO:0010090//trichome morphogenesis;GO:0010224//response to UV-B;GO:0010224//response to UV-B;GO:0010228//vegetative to reproductive phase transition of meristem;GO:0016926//protein desumoylation;GO:0042276//error-prone translesion synthesis;GO:0042276//error-prone translesion synthesis;GO:0045010//actin nucleation;GO:0050665//hydrogen peroxide biosynthetic process	gi|474387622|gb|EMS65069.1|/0.0e+00/DNA repair protein REV1 [Triticum urartu]
TraesCS6B02G377400	48;41;70	23;16;21	-1.18016	0.00571223	0.02938	Down	-	-	GO:0003677//DNA binding	-	gi|475535523|gb|EMT08762.1|/4.3e-192/Transcription factor RAX3 [Aegilops tauschii]
TraesCS1B02G005000	5;11;2	0;0;0	-4.82751	0.00935782	0.0439886	Down	-	-	-	-	gi|721670365|ref|XP_010236532.1|/4.2e-20/PREDICTED: ubiquitin-like-specific protease ESD4 isoform X1 [Brachypodium distachyon]
TraesCS5D02G306000	602;410;743	188;231;207	-1.2625	1.15854e-10	2.56297e-09	Down	-	GO:0000139//Golgi membrane;GO:0016021//integral component of membrane	GO:0016757//transferase activity, transferring glycosyl groups	GO:0071555//cell wall organization	gi|357149222|ref|XP_003575040.1|/2.6e-244/PREDICTED: probable glucuronosyltransferase Os02g0520750 [Brachypodium distachyon]//gi|357149222|ref|XP_003575040.1|/6.8e-228/PREDICTED: probable glucuronosyltransferase Os02g0520750 [Brachypodium distachyon]
TraesCS6B02G279400	1010;1094;1581	533;438;527	-1.07309	2.90557e-11	6.82738e-10	Down	ko01100//Metabolic pathways;ko00073//Cutin, suberine and wax biosynthesis	GO:0016021//integral component of membrane	GO:0004497//monooxygenase activity;GO:0005506//iron ion binding;GO:0016705//oxidoreductase activity, acting on paired donors, with incorporation or reduction of molecular oxygen;GO:0020037//heme binding	GO:0055114//oxidation-reduction process	gi|10442763|gb|AAG17470.1|AF123610_9/0.0e+00/cytochrome P450 [Triticum aestivum]
TraesCS6A02G074100	268;327;324	141;135;118	-1.00535	5.89157e-08	9.22036e-07	Down	ko01100//Metabolic pathways;ko01110//Biosynthesis of secondary metabolites;ko00230//Purine metabolism;ko03008//Ribosome biogenesis in eukaryotes	GO:0005634//nucleus;GO:0005739//mitochondrion	GO:0004017//adenylate kinase activity;GO:0005524//ATP binding;GO:0016887//ATPase activity	GO:0046939//nucleotide phosphorylation;GO:0080186//developmental vegetative growth	gi|473898650|gb|EMS49113.1|/8.8e-98/Adenylate kinase isoenzyme 6 [Triticum urartu]
TraesCS2A02G332800	20;9;6	25;36;42	1.77555	0.00171939	0.0106109	Up	-	GO:0005737//cytoplasm	GO:0046914//transition metal ion binding	GO:0030001//metal ion transport;GO:0046916//cellular transition metal ion homeostasis	gi|474163622|gb|EMS57371.1|/3.0e-43/hypothetical protein TRIUR3_01191 [Triticum urartu]
TraesCS7D02G264300	233;276;338	77;77;111	-1.45023	4.34051e-10	8.94926e-09	Down	ko04712//Circadian rhythm - plant	GO:0005622//intracellular	GO:0008270//zinc ion binding	-	gi|326509947|dbj|BAJ87189.1|/6.6e-196/predicted protein, partial [Hordeum vulgare subsp. vulgare]
TraesCS3D02G430500	24;6;12	2;0;0	-4.17766	0.00258163	0.0150229	Down	-	GO:0016021//integral component of membrane	GO:0004674//protein serine/threonine kinase activity;GO:0005524//ATP binding;GO:0030246//carbohydrate binding	GO:0006468//protein phosphorylation	gi|475553510|gb|EMT12030.1|/1.6e-291/Lectin-domain containing receptor kinase A4.2 [Aegilops tauschii]
TraesCS4D02G254100	524;483;779	184;213;297	-1.13263	9.53473e-08	1.45367e-06	Down	-	GO:0016021//integral component of membrane	GO:0005215//transporter activity	GO:0006811//ion transport;GO:0055072//iron ion homeostasis	gi|357113489|ref|XP_003558535.1|/1.4e-244/PREDICTED: metal transporter Nramp2 [Brachypodium distachyon]
TraesCS4B02G089800	21;12;17	2;6;0	-2.43844	0.0101582	0.0470389	Down	ko04141//Protein processing in endoplasmic reticulum	GO:0016020//membrane	-	GO:0006457//protein folding;GO:0009408//response to heat;GO:0009644//response to high light intensity;GO:0042542//response to hydrogen peroxide	gi|475567200|gb|EMT15210.1|/1.2e-103/hypothetical protein F775_26258 [Aegilops tauschii]
TraesCS2B02G375500	44;49;69	19;25;21	-1.09555	0.00750684	0.0367305	Down	-	-	-	GO:0051260//protein homooligomerization	gi|326487448|dbj|BAJ89708.1|/8.1e-265/predicted protein [Hordeum vulgare subsp. vulgare]
TraesCS7B02G271800	30;26;58	4;10;8	-2.14433	0.000383459	0.00287222	Down	ko04120//Ubiquitin mediated proteolysis	-	-	-	gi|475564818|gb|EMT14618.1|/2.0e-135/hypothetical protein F775_15478 [Aegilops tauschii]
TraesCS5A02G316400	13;12;5	33;30;16	1.59974	0.00842741	0.0403754	Up	-	-	-	-	gi|475592948|gb|EMT22240.1|/1.4e-120/hypothetical protein F775_32937 [Aegilops tauschii]//gi|475592948|gb|EMT22240.1|/4.4e-122/hypothetical protein F775_32937 [Aegilops tauschii]
TraesCS3D02G396500	82;93;74	221;167;117	1.22963	3.61782e-06	4.23178e-05	Up	-	GO:0009507//chloroplast;GO:0009507//chloroplast	-	GO:0000712//resolution of meiotic recombination intermediates;GO:0000712//resolution of meiotic recombination intermediates;GO:0007140//male meiotic nuclear division;GO:0007140//male meiotic nuclear division;GO:0007143//female meiotic division;GO:0007143//female meiotic division	gi|475584678|gb|EMT19842.1|/0.0e+00/hypothetical protein F775_22556 [Aegilops tauschii]//gi|669030767|emb|CDM85419.1|/0.0e+00/unnamed protein product [Triticum aestivum]
TraesCS1D02G078300	0;0;0	4;11;8	5.5992	0.000694611	0.0048472	Up	-	GO:0016021//integral component of membrane	-	-	gi|475518834|gb|EMT06247.1|/1.9e-57/hypothetical protein F775_18525 [Aegilops tauschii]
TraesCS1A02G421500	132;93;127	27;36;31	-1.68448	7.02785e-08	1.08837e-06	Down	-	-	-	-	gi|125559999|gb|EAZ05447.1|/6.4e-151/hypothetical protein OsI_27661 [Oryza sativa Indica Group]
TraesCS3D02G015300	64;82;46	22;14;14	-1.73182	7.37991e-05	0.000656196	Down	ko04120//Ubiquitin mediated proteolysis	-	-	-	gi|475599235|gb|EMT24186.1|/0.0e+00/Putative ubiquitin carrier protein E2 23 [Aegilops tauschii]
TraesCS2B02G431800	117;153;142	57;54;48	-1.15759	1.28277e-05	0.000134388	Down	-	GO:0005634//nucleus;GO:0005739//mitochondrion	GO:0003700//transcription factor activity, sequence-specific DNA binding;GO:0043565//sequence-specific DNA binding;GO:0044212//transcription regulatory region DNA binding	-	gi|357165158|ref|XP_003580289.1|/3.0e-93/PREDICTED: zinc finger protein ZAT1-like [Brachypodium distachyon]
TraesCS1A02G208100	30;18;18	2;7;4	-2.1296	0.00464328	0.0247105	Down	-	-	GO:0004672//protein kinase activity;GO:0004842//ubiquitin-protein transferase activity;GO:0005524//ATP binding	GO:0006468//protein phosphorylation;GO:0016567//protein ubiquitination	gi|326521586|dbj|BAK00369.1|/0.0e+00/predicted protein [Hordeum vulgare subsp. vulgare]
TraesCS7A02G525700	42;41;32	9;16;13	-1.38285	0.00581336	0.0298152	Down	ko00480//Glutathione metabolism	GO:0005737//cytoplasm	GO:0004364//glutathione transferase activity	GO:0006749//glutathione metabolic process	gi|475497250|gb|EMT03993.1|/1.5e-112/hypothetical protein F775_32560 [Aegilops tauschii]
TraesCS3A02G260300	135;77;106	45;17;18	-1.77512	9.85955e-06	0.000105908	Down	ko01110//Biosynthesis of secondary metabolites;ko00564//Glycerophospholipid metabolism;ko00561//Glycerolipid metabolism	GO:0005887//integral component of plasma membrane	GO:0008195//phosphatidate phosphatase activity;GO:0008270//zinc ion binding	GO:0006644//phospholipid metabolic process;GO:0007165//signal transduction;GO:0046839//phospholipid dephosphorylation	gi|670018014|emb|CDJ26691.1|/1.4e-169/unnamed protein product [Triticum aestivum]
TraesCS6D02G103200	57;21;49	80;98;85	1.27325	0.000367862	0.00276825	Up	-	-	-	-	gi|475513728|gb|EMT05647.1|/5.1e-231/hypothetical protein F775_07611 [Aegilops tauschii]
TraesCS3B02G188900	52;36;55	4;6;9	-2.68513	1.43645e-06	1.8015e-05	Down	ko01100//Metabolic pathways;ko00195//Photosynthesis	GO:0009522//photosystem I;GO:0009535//chloroplast thylakoid membrane	GO:0009055//electron carrier activity;GO:0016491//oxidoreductase activity;GO:0046872//metal ion binding;GO:0051539//4 iron, 4 sulfur cluster binding	GO:0009773//photosynthetic electron transport in photosystem I	gi|669028503|emb|CDM82328.1|/2.7e-25/unnamed protein product [Triticum aestivum]
TraesCS7B02G463100	89;78;113	40;44;32	-1.05198	0.000839941	0.00572115	Down	ko03013//RNA transport	GO:0016021//integral component of membrane	-	-	gi|475519789|gb|EMT06401.1|/0.0e+00/hypothetical protein F775_00100 [Aegilops tauschii]
TraesCS3B02G397400	239;257;341	105;85;117	-1.22184	2.46607e-08	4.07768e-07	Down	-	GO:0005773//vacuole;GO:0005794//Golgi apparatus;GO:0005886//plasma membrane	-	GO:0009744//response to sucrose;GO:0009813//flavonoid biosynthetic process;GO:0010017//red or far-red light signaling pathway;GO:0010224//response to UV-B	gi|300681430|emb|CBH32522.1|/7.7e-99/SOUL heme-binding domain containing protein,expressed [Triticum aestivum]
TraesCS6D02G147100	211;175;241	64;115;76	-1.07906	1.72991e-05	0.000176066	Down	-	-	-	-	gi|960474268|ref|XP_014755641.1|/2.5e-228/PREDICTED: uncharacterized protein LOC100842651 [Brachypodium distachyon]//gi|960474268|ref|XP_014755641.1|/6.6e-218/PREDICTED: uncharacterized protein LOC100842651 [Brachypodium distachyon]
TraesCS5A02G484100	191;128;115	56;32;52	-1.41371	8.01379e-06	8.76019e-05	Down	ko01100//Metabolic pathways;ko00500//Starch and sucrose metabolism;ko00520//Amino sugar and nucleotide sugar metabolism;ko00051//Fructose and mannose metabolism	-	GO:0016773//phosphotransferase activity, alcohol group as acceptor	-	gi|473797438|gb|EMS46497.1|/2.7e-180/hypothetical protein TRIUR3_22532 [Triticum urartu]
TraesCS4D02G251000	56;34;43	71;129;71	1.24061	0.000345365	0.00261636	Up	ko00500//Starch and sucrose metabolism	GO:0046658//anchored component of plasma membrane	GO:0004553//hydrolase activity, hydrolyzing O-glycosyl compounds;GO:0030247//polysaccharide binding	GO:0005975//carbohydrate metabolic process	gi|326499203|dbj|BAK06092.1|/6.7e-137/predicted protein [Hordeum vulgare subsp. vulgare]
TraesCS6B02G085600	60;35;28	8;15;11	-1.64197	0.00231206	0.0136717	Down	-	-	-	-	gi|474141969|gb|EMS56558.1|/1.1e-06/hypothetical protein TRIUR3_26532 [Triticum urartu]
TraesCS1B02G456800	203;163;193	101;57;47	-1.23273	1.10296e-05	0.000117333	Down	-	-	GO:0046872//metal ion binding	-	gi|960476373|ref|XP_014756095.1|/9.1e-187/PREDICTED: uncharacterized protein sll0103-like [Brachypodium distachyon]
TraesCS5A02G316200	34;44;58	97;101;78	1.23969	5.89513e-05	0.000535936	Up	-	-	-	-	gi|326534324|dbj|BAJ89512.1|/8.6e-188/predicted protein [Hordeum vulgare subsp. vulgare]
TraesCS1A02G265800	300;264;382	476;679;510	1.03583	2.1217e-09	4.03306e-08	Up	-	GO:0005576//extracellular region	GO:0004867//serine-type endopeptidase inhibitor activity	GO:0010951//negative regulation of endopeptidase activity	gi|52699948|gb|AAS49905.2|/4.2e-48/putative proteinase inhibitor-related protein [Triticum aestivum]
TraesCS5A02G062600	30;38;36	70;67;56	1.1075	0.00111081	0.00728507	Up	-	GO:0005886//plasma membrane;GO:0016021//integral component of membrane	GO:0004674//protein serine/threonine kinase activity;GO:0005524//ATP binding;GO:0030247//polysaccharide binding	GO:0006468//protein phosphorylation;GO:0007166//cell surface receptor signaling pathway	gi|326521060|dbj|BAJ96733.1|/4.6e-283/predicted protein [Hordeum vulgare subsp. vulgare]//gi|326521060|dbj|BAJ96733.1|/5.0e-306/predicted protein [Hordeum vulgare subsp. vulgare]
TraesCS5D02G163500	36;77;36	125;116;92	1.36684	5.6132e-05	0.000512678	Up	-	GO:0005886//plasma membrane;GO:0016021//integral component of membrane	GO:0005524//ATP binding;GO:0042626//ATPase activity, coupled to transmembrane movement of substances	GO:0055085//transmembrane transport	gi|944057073|gb|KQJ92711.1|/0.0e+00/hypothetical protein BRADI_4g45397 [Brachypodium distachyon]
TraesCS2D02G391200	20;17;27	3;0;0	-4.19676	0.000152565	0.00126528	Down	-	GO:0016020//membrane	-	-	gi|326497457|dbj|BAK05818.1|/8.6e-103/predicted protein [Hordeum vulgare subsp. vulgare]
TraesCS1D02G065300	349;468;344	143;183;164	-1.03034	1.30222e-07	1.94211e-06	Down	ko01100//Metabolic pathways;ko00500//Starch and sucrose metabolism	GO:0016020//membrane	GO:0003825//alpha,alpha-trehalose-phosphate synthase (UDP-forming) activity;GO:0005215//transporter activity;GO:0022857//transmembrane transporter activity	GO:0005992//trehalose biosynthetic process	gi|475527497|gb|EMT07488.1|/1.2e-222/Alpha,alpha-trehalose-phosphate synthase (UDP-forming) 1 [Aegilops tauschii]//gi|475527497|gb|EMT07488.1|/5.0e-232/Alpha,alpha-trehalose-phosphate synthase (UDP-forming) 1 [Aegilops tauschii]
TraesCS7A02G434200	954;847;801	334;366;397	-1.02738	2.30235e-13	6.49837e-12	Down	-	-	-	-	gi|475512821|gb|EMT05533.1|/1.3e-210/hypothetical protein F775_29492 [Aegilops tauschii]
TraesCS3D02G125400	78;90;72	184;144;161	1.24302	1.48495e-07	2.19722e-06	Up	-	-	-	GO:0000226//microtubule cytoskeleton organization;GO:0000911//cytokinesis by cell plate formation;GO:0006306//DNA methylation;GO:0006346//methylation-dependent chromatin silencing;GO:0031048//chromatin silencing by small RNA;GO:0031507//heterochromatin assembly;GO:0045787//positive regulation of cell cycle;GO:0048451//petal formation;GO:0048453//sepal formation;GO:0051567//histone H3-K9 methylati…	gi|475491669|gb|EMT03586.1|/0.0e+00/hypothetical protein F775_52517 [Aegilops tauschii]
TraesCS7B02G382000	234;222;236	98;58;53	-1.5122	1.26815e-09	2.47461e-08	Down	-	GO:0016021//integral component of membrane	-	GO:0071705//nitrogen compound transport	gi|357152317|ref|XP_003576080.1|/3.9e-189/PREDICTED: ureide permease 2-like [Brachypodium distachyon]
TraesCS6A02G131300	302;314;265	595;771;582	1.35818	1.86404e-18	7.57931e-17	Up	ko04144//Endocytosis	-	GO:0005509//calcium ion binding;GO:0005525//GTP binding	-	gi|475443241|gb|EMT01492.1|/0.0e+00/EH domain-containing protein 1 [Aegilops tauschii]//gi|475443241|gb|EMT01492.1|/7.7e-308/EH domain-containing protein 1 [Aegilops tauschii]
TraesCS3B02G463000	8996;8906;11803	3780;3279;3617	-1.25323	4.01846e-29	2.84753e-27	Down	ko01212//Fatty acid metabolism;ko01040//Biosynthesis of unsaturated fatty acids;ko00061//Fatty acid biosynthesis	-	GO:0045300//acyl-[acyl-carrier-protein] desaturase activity	GO:0006631//fatty acid metabolic process;GO:0055114//oxidation-reduction process	gi|474033197|gb|EMS53013.1|/2.7e-210/Acyl-[acyl-carrier-protein] desaturase 2, chloroplastic [Triticum urartu]//gi|669030951|emb|CDM85667.1|/1.5e-230/unnamed protein product [Triticum aestivum]
TraesCS2A02G511000	57;26;55	13;13;18	-1.42076	0.00403282	0.0219281	Down	-	-	-	-	gi|474405797|gb|EMS66452.1|/4.6e-25/hypothetical protein TRIUR3_01780 [Triticum urartu]
TraesCS7B02G291400	179;73;64	19;27;30	-1.83852	2.1487e-05	0.000214012	Down	ko00100//Steroid biosynthesis	-	GO:0016788//hydrolase activity, acting on ester bonds	GO:0016042//lipid catabolic process	gi|326527327|dbj|BAK04605.1|/4.2e-228/predicted protein [Hordeum vulgare subsp. vulgare]//gi|326527327|dbj|BAK04605.1|/5.4e-239/predicted protein [Hordeum vulgare subsp. vulgare]//gi|326527327|dbj|BAK04605.1|/5.5e-178/predicted protein [Hordeum vulgare subsp. vulgare]
TraesCS1B02G352400	351;170;193	522;450;419	1.17772	2.59054e-07	3.68119e-06	Up	-	-	GO:0005524//ATP binding	GO:0019538//protein metabolic process	gi|110623253|emb|CAI94865.2|/0.0e+00/heat shock protein 101 [Triticum turgidum subsp. durum]
TraesCS3D02G318100	294;212;313	119;102;120	-1.04065	7.88601e-07	1.03604e-05	Down	-	GO:0016021//integral component of membrane	-	-	gi|326504538|dbj|BAJ91101.1|/3.7e-228/predicted protein [Hordeum vulgare subsp. vulgare]
TraesCS2A02G314200	85;97;80	17;15;26	-1.95458	2.16219e-07	3.11165e-06	Down	ko04141//Protein processing in endoplasmic reticulum;ko04120//Ubiquitin mediated proteolysis;ko03420//Nucleotide excision repair	-	-	GO:0006952//defense response	gi|474379793|gb|EMS64492.1|/1.4e-115/hypothetical protein TRIUR3_18838 [Triticum urartu]
TraesCS3B02G507500	13;6;15	0;0;0	-5.71826	0.000245362	0.00192938	Down	-	-	-	-	gi|326526969|dbj|BAK00873.1|/3.7e-265/predicted protein [Hordeum vulgare subsp. vulgare]
TraesCS6D02G307300	75;58;85	22;33;27	-1.18923	0.00105912	0.00699024	Down	-	-	GO:0031072//heat shock protein binding;GO:0051082//unfolded protein binding	-	gi|326497099|dbj|BAK02134.1|/1.6e-41/predicted protein [Hordeum vulgare subsp. vulgare]
TraesCS7A02G183700	24;21;29	39;44;49	1.05838	0.00900003	0.042626	Up	-	GO:0005739//mitochondrion	GO:0003690//double-stranded DNA binding	GO:0006355//regulation of transcription, DNA-templated	gi|474073833|gb|EMS54460.1|/3.4e-181/hypothetical protein TRIUR3_07705 [Triticum urartu]
TraesCS1A02G317900	805;773;1064	181;102;275	-2.00788	2.79851e-06	3.33298e-05	Down	ko01100//Metabolic pathways;ko01110//Biosynthesis of secondary metabolites;ko00940//Phenylpropanoid biosynthesis	GO:0005576//extracellular region;GO:0009505//plant-type cell wall	GO:0004601//peroxidase activity;GO:0020037//heme binding;GO:0046872//metal ion binding	GO:0006979//response to oxidative stress;GO:0009664//plant-type cell wall organization;GO:0042744//hydrogen peroxide catabolic process;GO:0055114//oxidation-reduction process;GO:0098869//cellular oxidant detoxification	gi|475329522|gb|EMT00309.1|/1.6e-185/Peroxidase 1 [Aegilops tauschii]
TraesCS4D02G006600	282;328;554	33;15;91	-2.81484	0.000226483	0.00179636	Down	-	-	-	-	gi|475554101|gb|EMT12158.1|/8.7e-98/hypothetical protein F775_16170 [Aegilops tauschii]
TraesCS3B02G183600	2208;1964;2632	873;826;1128	-1.04022	4.38426e-13	1.20986e-11	Down	ko04120//Ubiquitin mediated proteolysis	GO:0005737//cytoplasm;GO:0016021//integral component of membrane	GO:0031625//ubiquitin protein ligase binding;GO:0061630//ubiquitin protein ligase activity	GO:0016567//protein ubiquitination	gi|669028637|emb|CDM82519.1|/3.0e-209/unnamed protein product [Triticum aestivum]//gi|669028637|emb|CDM82519.1|/7.1e-222/unnamed protein product [Triticum aestivum]
TraesCS1D02G445900	19;16;23	4;4;2	-2.31889	0.00340574	0.0190033	Down	-	GO:0016021//integral component of membrane	-	-	gi|474224271|gb|EMS59364.1|/6.8e-49/hypothetical protein TRIUR3_34067 [Triticum urartu]
TraesCS5B02G126800	18;30;45	9;0;7	-2.30689	0.00230717	0.0136446	Down	-	-	-	-	gi|474302701|gb|EMS61675.1|/3.9e-104/hypothetical protein TRIUR3_23703 [Triticum urartu]
TraesCS1A02G214100	49;56;55	100;90;101	1.08221	9.90176e-05	0.000857476	Up	-	-	-	GO:0006397//mRNA processing	gi|326487942|dbj|BAJ89810.1|/0.0e+00/predicted protein, partial [Hordeum vulgare subsp. vulgare]
TraesCS2B02G560500	33;38;69	2;0;0	-5.9048	2.73436e-07	3.87459e-06	Down	ko01100//Metabolic pathways;ko01110//Biosynthesis of secondary metabolites;ko00940//Phenylpropanoid biosynthesis	GO:0005576//extracellular region	GO:0004601//peroxidase activity;GO:0020037//heme binding;GO:0046872//metal ion binding	GO:0006979//response to oxidative stress;GO:0042744//hydrogen peroxide catabolic process;GO:0055114//oxidation-reduction process;GO:0098869//cellular oxidant detoxification	gi|475554267|gb|EMT12199.1|/1.7e-163/Peroxidase 4 [Aegilops tauschii]
TraesCS7B02G131300	6;7;8	0;0;0	-5.03002	0.00352343	0.0195429	Down	-	GO:0016021//integral component of membrane	-	-	gi|475590281|gb|EMT21428.1|/1.4e-48/hypothetical protein F775_01634 [Aegilops tauschii]
TraesCS1A02G412300	144;128;251	33;16;42	-2.28781	2.13336e-10	4.55016e-09	Down	ko01100//Metabolic pathways;ko01110//Biosynthesis of secondary metabolites;ko01230//Biosynthesis of amino acids;ko01210//2-Oxocarboxylic acid metabolism;ko00220//Arginine biosynthesis	-	GO:0016787//hydrolase activity	GO:0006629//lipid metabolic process	gi|475617460|gb|EMT30117.1|/2.5e-236/Mono- and diacylglycerol lipase [Aegilops tauschii]
TraesCS4D02G220300	74;81;71	33;16;17	-1.56215	6.89198e-05	0.000616207	Down	-	-	-	-	gi|474448341|gb|EMS68725.1|/8.5e-103/hypothetical protein TRIUR3_21465 [Triticum urartu]
TraesCS3A02G010900	33;36;39	0;5;18	-1.98848	0.00761775	0.0371765	Down	-	-	GO:0004499//N,N-dimethylaniline monooxygenase activity;GO:0050660//flavin adenine dinucleotide binding;GO:0050661//NADP binding	GO:0055114//oxidation-reduction process	gi|736543820|gb|AJA71653.1|/1.6e-274/disulfide oxidoreductase [Triticum aestivum]
TraesCS6B02G094000	6;9;8	0;0;0	-5.16429	0.00218352	0.013031	Down	-	-	-	-	gi|475569894|gb|EMT15867.1|/4.7e-195/hypothetical protein F775_21867 [Aegilops tauschii]
TraesCS4A02G202300	53;41;29	9;19;7	-1.60743	0.00306765	0.0173995	Down	ko01100//Metabolic pathways;ko01110//Biosynthesis of secondary metabolites;ko00010//Glycolysis / Gluconeogenesis;ko00592//alpha-Linolenic acid metabolism;ko00071//Fatty acid degradation;ko00350//Tyrosine metabolism	-	GO:0008270//zinc ion binding;GO:0016491//oxidoreductase activity	GO:0055114//oxidation-reduction process	gi|119388717|gb|ABL74255.1|/9.9e-224/alcohol dehydrogenase ADH2D [Triticum aestivum]
TraesCS3D02G148500	652;582;841	129;135;178	-2.00409	1.89838e-27	1.23659e-25	Down	-	GO:0016021//integral component of membrane;GO:0046658//anchored component of plasma membrane	GO:0009055//electron carrier activity	-	gi|475548782|gb|EMT11152.1|/3.3e-113/Lamin-like protein [Aegilops tauschii]
TraesCS1D02G291100	33;28;31	79;68;42	1.25084	0.000788337	0.00541426	Up	-	GO:0005739//mitochondrion	-	-	gi|357129013|ref|XP_003566163.1|/4.5e-95/PREDICTED: uncharacterized protein LOC100827565 [Brachypodium distachyon]
TraesCS5D02G552400	151;152;154	76;76;37	-1.06345	0.000159809	0.00131714	Down	ko04626//Plant-pathogen interaction	GO:0016020//membrane	-	-	gi|475536206|gb|EMT08885.1|/4.0e-185/hypothetical protein F775_15485 [Aegilops tauschii]
TraesCS3B02G470600	62;54;64	27;13;20	-1.36437	0.000958195	0.00641837	Down	-	-	-	-	gi|669031052|emb|CDM85810.1|/1.0e-220/unnamed protein product [Triticum aestivum]//gi|669031052|emb|CDM85810.1|/2.5e-232/unnamed protein product [Triticum aestivum]
TraesCS7D02G141300	55;39;55	0;0;2	-5.99351	9.95637e-08	1.51361e-06	Down	-	-	-	-	gi|475608478|gb|EMT27049.1|/2.4e-117/hypothetical protein F775_23370 [Aegilops tauschii]
TraesCS6B02G398100	37;22;14	56;47;52	1.30018	0.00267538	0.0154974	Up	-	GO:0016021//integral component of membrane	-	-	gi|326523805|dbj|BAJ93073.1|/0.0e+00/predicted protein, partial [Hordeum vulgare subsp. vulgare]
TraesCS5D02G223900	77;73;64	34;17;19	-1.3982	0.000353742	0.00267316	Down	-	-	-	-	gi|475610841|gb|EMT27879.1|/3.3e-104/hypothetical protein F775_01506 [Aegilops tauschii]
TraesCS5D02G160600	30;22;23	37;44;56	1.09167	0.00821739	0.039577	Up	-	GO:0000151//ubiquitin ligase complex;GO:0005737//cytoplasm	GO:0003676//nucleic acid binding;GO:0008270//zinc ion binding;GO:0016874//ligase activity;GO:0031624//ubiquitin conjugating enzyme binding;GO:0061630//ubiquitin protein ligase activity	GO:0000209//protein polyubiquitination;GO:0032436//positive regulation of proteasomal ubiquitin-dependent protein catabolic process	gi|326524672|dbj|BAK04272.1|/2.4e-266/predicted protein [Hordeum vulgare subsp. vulgare]
TraesCS1D02G440000	22;16;22	4;6;2	-2.10806	0.00577264	0.0296434	Down	-	-	-	-	gi|475527754|gb|EMT07526.1|/1.4e-179/hypothetical protein F775_04627 [Aegilops tauschii]
TraesCS3A02G019300	114;140;107	256;241;250	1.26494	1.87357e-10	4.02553e-09	Up	-	-	-	-	gi|475454133|gb|EMT01782.1|/0.0e+00/hypothetical protein F775_04699 [Aegilops tauschii]
TraesCS1B02G396000	245;174;221	486;604;606	1.62744	7.78038e-22	3.80586e-20	Up	-	GO:0005634//nucleus	GO:0003700//transcription factor activity, sequence-specific DNA binding;GO:0042802//identical protein binding;GO:0043565//sequence-specific DNA binding	GO:0006355//regulation of transcription, DNA-templated	gi|473728285|gb|EMS45094.1|/6.9e-146/Heat stress transcription factor A-2c [Triticum urartu]//gi|475600559|gb|EMT24571.1|/6.2e-183/Heat stress transcription factor A-2c [Aegilops tauschii]//gi|633020275|gb|AHZ44769.1|/8.2e-140/heat shock factor A6e, partial [Triticum aestivum]
TraesCS3A02G042100	764;805;646	1580;1561;1396	1.24809	9.75713e-25	5.56175e-23	Up	-	-	GO:0004553//hydrolase activity, hydrolyzing O-glycosyl compounds;GO:0030246//carbohydrate binding	GO:0005975//carbohydrate metabolic process	gi|669027348|emb|CDM80681.1|/0.0e+00/unnamed protein product [Triticum aestivum]
TraesCS6D02G212700	94;131;210	42;39;54	-1.45818	9.56696e-06	0.000103022	Down	ko04075//Plant hormone signal transduction	GO:0005634//nucleus	GO:0003677//DNA binding	GO:0006355//regulation of transcription, DNA-templated;GO:0009734//auxin-activated signaling pathway	gi|218191212|gb|EEC73639.1|/3.5e-308/hypothetical protein OsI_08153 [Oryza sativa Indica Group]
TraesCS2D02G268400	4305;3599;6655	1848;1720;2060	-1.14153	4.71549e-12	1.19538e-10	Down	-	GO:0005886//plasma membrane;GO:0016021//integral component of membrane	-	-	gi|326494952|dbj|BAJ85571.1|/8.9e-110/predicted protein [Hordeum vulgare subsp. vulgare]
TraesCS2A02G434500	14;35;30	9;0;4	-2.38496	0.00353345	0.0195937	Down	ko01100//Metabolic pathways;ko00230//Purine metabolism;ko00240//Pyrimidine metabolism;ko03020//RNA polymerase	-	-	-	-
TraesCS3A02G167900	100;141;117	187;250;191	1.02499	3.49047e-06	4.09288e-05	Up	-	-	-	-	gi|669028601|emb|CDM82466.1|/6.9e-142/unnamed protein product [Triticum aestivum]
TraesCS2A02G521100	37;48;46	18;0;6	-2.23204	0.00126943	0.00816533	Down	-	GO:0009536//plastid;GO:0016021//integral component of membrane	-	-	gi|1002264399|ref|XP_015636536.1|/1.5e-78/PREDICTED: uncharacterized protein LOC107275957 [Oryza sativa Japonica Group]
TraesCS3A02G253700	22;36;39	3;10;7	-2.05831	0.00106612	0.00702617	Down	ko02010//ABC transporters	GO:0005886//plasma membrane;GO:0005886//plasma membrane;GO:0016021//integral component of membrane;GO:0016021//integral component of membrane	GO:0005524//ATP binding;GO:0005524//ATP binding;GO:0042626//ATPase activity, coupled to transmembrane movement of substances;GO:0042626//ATPase activity, coupled to transmembrane movement of substances	GO:0055085//transmembrane transport;GO:0055085//transmembrane transport	gi|326521786|dbj|BAK00469.1|/0.0e+00/predicted protein [Hordeum vulgare subsp. vulgare]
TraesCS4D02G145800	66;40;34	0;0;0	-7.77231	1.6884e-09	3.25044e-08	Down	-	-	-	-	gi|474057542|gb|EMS53858.1|/1.2e-47/hypothetical protein TRIUR3_08591 [Triticum urartu]
TraesCS6A02G366700	143;178;239	60;79;86	-1.09025	3.31522e-05	0.000318328	Down	-	-	-	-	gi|475578760|gb|EMT18181.1|/1.1e-69/hypothetical protein F775_43917 [Aegilops tauschii]
TraesCS2B02G401500	19;20;36	6;2;3	-2.54443	0.000755336	0.00521497	Down	ko01100//Metabolic pathways;ko01110//Biosynthesis of secondary metabolites;ko00940//Phenylpropanoid biosynthesis;ko00500//Starch and sucrose metabolism;ko00460//Cyanoamino acid metabolism	-	GO:0008422//beta-glucosidase activity	GO:0005975//carbohydrate metabolic process;GO:1901657//glycosyl compound metabolic process	gi|473786877|gb|EMS46231.1|/2.2e-295/Beta-glucosidase 16 [Triticum urartu]//gi|473786877|gb|EMS46231.1|/9.9e-234/Beta-glucosidase 16 [Triticum urartu]
TraesCS5D02G345900	2;1;1	12;16;19	3.77665	0.000212796	0.00169973	Up	-	GO:0005739//mitochondrion	-	-	gi|94502636|ref|YP_588293.1|/3.6e-58/chloroplast hypothetical protein (mitochondrion) [Zea mays subsp. mays]
TraesCS4B02G092700	224;141;100	236;337;272	1.07375	4.00527e-05	0.000377654	Up	-	GO:0005886//plasma membrane;GO:0009506//plasmodesma	GO:0004674//protein serine/threonine kinase activity;GO:0005524//ATP binding	GO:0006468//protein phosphorylation;GO:0006952//defense response	gi|357157121|ref|XP_003577692.1|/1.1e-138/PREDICTED: cysteine-rich receptor-like protein kinase 25 [Brachypodium distachyon]
TraesCS1A02G249500	310;279;435	119;116;138	-1.23084	3.08202e-09	5.74606e-08	Down	-	GO:0016021//integral component of membrane	GO:0004674//protein serine/threonine kinase activity;GO:0005524//ATP binding	GO:0006468//protein phosphorylation	gi|357133723|ref|XP_003568473.1|/1.3e-188/PREDICTED: serine/threonine-protein kinase CDL1-like [Brachypodium distachyon]
TraesCS7D02G046200	38;20;33	10;5;0	-2.3927	0.00148928	0.00935929	Down	-	-	GO:0005524//ATP binding;GO:0008233//peptidase activity	GO:0006508//proteolysis	gi|475609734|gb|EMT27485.1|/1.2e-272/ATP-dependent Clp protease ATP-binding subunit clpA-like protein [Aegilops tauschii]
TraesCS3B02G284800	234;121;156	333;403;353	1.30992	2.054e-09	3.91096e-08	Up	ko04075//Plant hormone signal transduction;ko04016//MAPK signaling pathway - plant	-	GO:0046983//protein dimerization activity	-	gi|669029524|emb|CDM83759.1|/2.4e-267/unnamed protein product [Triticum aestivum]
TraesCS2B02G494000	36;37;46	19;12;12	-1.24977	0.00919536	0.0433761	Down	-	-	-	-	gi|357162149|ref|XP_003579319.1|/8.5e-108/PREDICTED: BTB/POZ and MATH domain-containing protein 2-like [Brachypodium distachyon]
TraesCS7B02G089900	32;52;24	6;5;13	-1.95109	0.00145714	0.00918703	Down	-	-	-	-	-
TraesCS3D02G407400	30;62;30	119;130;81	1.64047	2.77845e-06	3.30997e-05	Up	-	-	GO:0003676//nucleic acid binding;GO:0008168//methyltransferase activity;GO:0046872//metal ion binding	GO:0032259//methylation	gi|669030851|emb|CDM85542.1|/0.0e+00/unnamed protein product [Triticum aestivum]
TraesCS4A02G440100	14;18;33	0;0;5	-3.45125	0.000788834	0.0054162	Down	-	-	-	-	gi|326514776|dbj|BAJ99749.1|/1.6e-187/predicted protein [Hordeum vulgare subsp. vulgare]
TraesCS1D02G229300	1126;1401;1022	2269;2162;1943	1.05703	8.71059e-16	2.96304e-14	Up	ko04136//Autophagy - other	GO:0005634//nucleus;GO:0005737//cytoplasm	GO:0004674//protein serine/threonine kinase activity;GO:0005524//ATP binding;GO:0042802//identical protein binding;GO:0043621//protein self-association;GO:0044877//macromolecular complex binding	GO:0006281//DNA repair;GO:0006468//protein phosphorylation;GO:0009303//rRNA transcription;GO:0009793//embryo development ending in seed dormancy;GO:0010507//negative regulation of autophagy;GO:0030307//positive regulation of cell growth;GO:0040019//positive regulation of embryonic development;GO:0045893//positive regulation of transcription, DNA-templated;GO:2000234//positive regulation of rRNA p…	gi|960468134|ref|XP_003568625.2|/0.0e+00/PREDICTED: serine/threonine-protein kinase TOR [Brachypodium distachyon]
TraesCS7B02G335900	34;41;23	68;61;68	1.2211	0.000716987	0.00498525	Up	-	GO:0005634//nucleus;GO:0005634//nucleus;GO:0009536//plastid;GO:0009536//plastid;GO:0016021//integral component of membrane;GO:0016021//integral component of membrane	GO:0003684//damaged DNA binding;GO:0003684//damaged DNA binding;GO:0003887//DNA-directed DNA polymerase activity;GO:0003887//DNA-directed DNA polymerase activity	GO:0007155//cell adhesion;GO:0010090//trichome morphogenesis;GO:0010224//response to UV-B;GO:0010224//response to UV-B;GO:0010228//vegetative to reproductive phase transition of meristem;GO:0016926//protein desumoylation;GO:0042276//error-prone translesion synthesis;GO:0042276//error-prone translesion synthesis;GO:0045010//actin nucleation;GO:0050665//hydrogen peroxide biosynthetic process	gi|474387622|gb|EMS65069.1|/0.0e+00/DNA repair protein REV1 [Triticum urartu]
TraesCS1A02G439600	1225;1140;1519	543;529;504	-1.08014	2.3092e-18	9.33474e-17	Down	-	GO:0016021//integral component of membrane	-	-	gi|474241763|gb|EMS59833.1|/1.5e-34/hypothetical protein TRIUR3_17784 [Triticum urartu]
TraesCS4D02G127100	1836;1924;2683	669;596;821	-1.39919	4.59627e-19	1.93326e-17	Down	ko00520//Amino sugar and nucleotide sugar metabolism	-	GO:0046556//alpha-L-arabinofuranosidase activity;GO:0046556//alpha-L-arabinofuranosidase activity	GO:0046373//L-arabinose metabolic process;GO:0046373//L-arabinose metabolic process	gi|381142342|gb|AFF58881.1|/0.0e+00/arabinoxylan arabinofuranohydrolase [Hordeum vulgare]//gi|381142342|gb|AFF58881.1|/1.9e-256/arabinoxylan arabinofuranohydrolase [Hordeum vulgare]
TraesCS7D02G529300	84;112;58	152;158;135	1.01827	0.00017639	0.00143857	Up	-	GO:0005634//nucleus;GO:0009506//plasmodesma;GO:0009536//plastid	GO:0004674//protein serine/threonine kinase activity;GO:0005524//ATP binding	GO:0006303//double-strand break repair via nonhomologous end joining;GO:0006468//protein phosphorylation;GO:0007004//telomere maintenance via telomerase;GO:0007062//sister chromatid cohesion;GO:0007129//synapsis;GO:0007131//reciprocal meiotic recombination;GO:0010044//response to aluminum ion;GO:0010332//response to gamma radiation;GO:0032204//regulation of telomere maintenance;GO:0032504//multic…	gi|475526301|gb|EMT07286.1|/0.0e+00/Serine/threonine-protein kinase ATR [Aegilops tauschii]
TraesCS1A02G064700	62;48;67	26;11;10	-1.6962	0.000246659	0.00193902	Down	-	-	-	-	gi|475527496|gb|EMT07487.1|/4.5e-158/hypothetical protein F775_52434 [Aegilops tauschii]
TraesCS3B02G572500	112;79;115	53;37;40	-1.01418	0.00106115	0.0070021	Down	ko01100//Metabolic pathways;ko00040//Pentose and glucuronate interconversions	GO:0005576//extracellular region	GO:0004650//polygalacturonase activity	GO:0005975//carbohydrate metabolic process;GO:0071555//cell wall organization	gi|475618825|gb|EMT30554.1|/7.2e-209/Polygalacturonase [Aegilops tauschii]
TraesCS3B02G309600	223;193;293	85;66;89	-1.33708	1.51077e-08	2.57927e-07	Down	ko01100//Metabolic pathways;ko01110//Biosynthesis of secondary metabolites;ko01200//Carbon metabolism;ko01230//Biosynthesis of amino acids;ko00710//Carbon fixation in photosynthetic organisms;ko00030//Pentose phosphate pathway	-	-	-	gi|669029738|emb|CDM84039.1|/6.4e-199/unnamed protein product [Triticum aestivum]
TraesCS6D02G144600	2477;2169;3036	938;925;1229	-1.08556	6.94463e-14	2.04243e-12	Down	ko01100//Metabolic pathways;ko01110//Biosynthesis of secondary metabolites;ko00100//Steroid biosynthesis	-	-	-	gi|326490241|dbj|BAJ84784.1|/4.5e-98/predicted protein [Hordeum vulgare subsp. vulgare]
TraesCS3D02G400800	23;12;17	0;0;3	-3.87971	0.000856056	0.00581614	Down	ko01100//Metabolic pathways;ko01110//Biosynthesis of secondary metabolites;ko00940//Phenylpropanoid biosynthesis;ko00500//Starch and sucrose metabolism;ko00460//Cyanoamino acid metabolism	-	-	-	gi|475505889|gb|EMT04787.1|/4.4e-280/hypothetical protein F775_00193 [Aegilops tauschii]
TraesCS7B02G324800	37;22;32	68;53;57	1.18822	0.00129786	0.0083239	Up	ko01110//Biosynthesis of secondary metabolites;ko00130//Ubiquinone and other terpenoid-quinone biosynthesis	-	GO:0010181//FMN binding;GO:0016491//oxidoreductase activity	GO:0045892//negative regulation of transcription, DNA-templated;GO:0055114//oxidation-reduction process	gi|326532104|dbj|BAK01428.1|/2.7e-98/predicted protein [Hordeum vulgare subsp. vulgare]
TraesCS5D02G025300	212;207;150	400;408;325	1.20498	9.82538e-11	2.19349e-09	Up	ko03040//Spliceosome	GO:0005686//U2 snRNP;GO:0005689//U12-type spliceosomal complex;GO:0071004//U2-type prespliceosome;GO:0071013//catalytic step 2 spliceosome	GO:0003729//mRNA binding	GO:0000245//spliceosomal complex assembly	gi|326523121|dbj|BAJ88601.1|/0.0e+00/predicted protein [Hordeum vulgare subsp. vulgare]
TraesCS4D02G295900	2691;2426;2967	1070;1132;1130	-1.0577	4.97211e-26	3.04143e-24	Down	ko04075//Plant hormone signal transduction	-	-	GO:0006950//response to stress;GO:0048583;GO:0050794//regulation of cellular process	gi|474195814|gb|EMS58344.1|/1.8e-78/Protein TIFY 10B [Triticum urartu]
TraesCS5D02G443000	14;10;8	0;0;2	-3.77027	0.00775359	0.0377294	Down	ko01110//Biosynthesis of secondary metabolites;ko00901//Indole alkaloid biosynthesis	-	GO:0016788//hydrolase activity, acting on ester bonds	-	gi|475605857|gb|EMT26216.1|/5.9e-197/GDSL esterase/lipase [Aegilops tauschii]
TraesCS2B02G158600	54;31;117	18;17;17	-1.72351	0.000492871	0.00358419	Down	-	GO:0016020//membrane	-	-	gi|475532192|gb|EMT08196.1|/1.8e-88/hypothetical protein F775_02841 [Aegilops tauschii]
TraesCS2A02G517600	19;9;21	4;0;0	-3.39668	0.00275873	0.0158981	Down	-	-	GO:0046872//metal ion binding	GO:0030001//metal ion transport	gi|475595814|gb|EMT23161.1|/1.1e-106/hypothetical protein F775_25944 [Aegilops tauschii]
TraesCS5B02G335900	32;44;42	72;73;65	1.04838	0.00126145	0.00812155	Up	-	GO:0005739//mitochondrion	-	-	gi|326525088|dbj|BAK07814.1|/2.7e-126/predicted protein [Hordeum vulgare subsp. vulgare]
TraesCS2D02G512845	10;4;16	0;0;0	-5.5321	0.000661359	0.0046453	Down	-	GO:0016021//integral component of membrane	GO:0004674//protein serine/threonine kinase activity;GO:0005524//ATP binding	GO:0006468//protein phosphorylation;GO:0048544//recognition of pollen	gi|475598572|gb|EMT23978.1|/4.5e-252/Cysteine-rich receptor-like protein kinase 10 [Aegilops tauschii]
TraesCS7B02G047200	96;108;184	67;42;51	-1.0521	0.000973205	0.00650782	Down	-	-	GO:0008270//zinc ion binding;GO:0061630//ubiquitin protein ligase activity	GO:0016567//protein ubiquitination;GO:0043161//proteasome-mediated ubiquitin-dependent protein catabolic process	gi|326488081|dbj|BAJ89879.1|/4.7e-98/predicted protein, partial [Hordeum vulgare subsp. vulgare]
TraesCS1B02G320900	633;828;585	1496;1598;1192	1.27663	4.10151e-17	1.53761e-15	Up	-	GO:0005634//nucleus	-	-	gi|326504152|dbj|BAK02862.1|/6.1e-193/predicted protein [Hordeum vulgare subsp. vulgare]
TraesCS7D02G320200	0;0;0	2;5;7	4.89359	0.00963443	0.0450498	Up	-	-	-	-	gi|475611701|gb|EMT28183.1|/1.1e-58/Putative F-box/LRR-repeat protein 23 [Aegilops tauschii]
TraesCS2B02G220500	23;16;25	45;43;32	1.1248	0.00953498	0.0446749	Up	-	-	-	-	gi|326497913|dbj|BAJ94819.1|/3.7e-304/predicted protein [Hordeum vulgare subsp. vulgare]//gi|326497913|dbj|BAJ94819.1|/5.9e-302/predicted protein [Hordeum vulgare subsp. vulgare]
TraesCS2A02G402600	73;59;36	12;15;10	-1.97403	4.04814e-05	0.000381378	Down	-	GO:0005744//mitochondrial inner membrane presequence translocase complex;GO:0031305//integral component of mitochondrial inner membrane	-	GO:0030150//protein import into mitochondrial matrix	gi|475483822|gb|EMT03064.1|/2.1e-100/Mitochondrial import inner membrane translocase subunit tim23 [Aegilops tauschii]
TraesCS3D02G534800	0;0;0	16;11;5	6.06494	8.74185e-05	0.000765171	Up	-	-	GO:0003676//nucleic acid binding;GO:0016758//transferase activity, transferring hexosyl groups	GO:0008152//metabolic process	gi|669031892|emb|CDM87104.1|/2.1e-250/unnamed protein product [Triticum aestivum]
TraesCS6A02G330000	821;759;932	330;249;309	-1.27821	3.98983e-18	1.59431e-16	Down	ko04146//Peroxisome	GO:0016021//integral component of membrane	GO:0022857//transmembrane transporter activity	GO:0055085//transmembrane transport	gi|474009136|gb|EMS52511.1|/1.7e-84/Auxin-induced protein 5NG4 [Triticum urartu]
TraesCS7B02G034400	243;212;222	92;111;74	-1.07488	6.93387e-07	9.19239e-06	Down	-	-	-	GO:0009269//response to desiccation;GO:0009409//response to cold;GO:0009651//response to salt stress	gi|326512504|dbj|BAJ99607.1|/2.6e-128/predicted protein [Hordeum vulgare subsp. vulgare]
TraesCS6B02G338800	86;54;26	7;14;14	-2.03346	0.000203312	0.00163206	Down	ko01100//Metabolic pathways;ko00190//Oxidative phosphorylation	GO:0016021//integral component of membrane;GO:0031966//mitochondrial membrane;GO:0070469//respiratory chain	GO:0008137//NADH dehydrogenase (ubiquinone) activity	GO:0055114//oxidation-reduction process	gi|937941993|dbj|BAT16905.1|/7.6e-32/Os12g0423142, partial [Oryza sativa Japonica Group]
TraesCS5A02G289500	31;38;47	83;71;78	1.22137	0.000150483	0.00124951	Up	-	-	-	-	gi|475549705|gb|EMT11306.1|/3.5e-09/hypothetical protein F775_21051 [Aegilops tauschii]
TraesCS7A02G470300	155;146;145	339;457;277	1.47884	9.35304e-14	2.72239e-12	Up	ko04075//Plant hormone signal transduction	-	-	-	gi|326509667|dbj|BAJ87049.1|/1.0e-214/predicted protein [Hordeum vulgare subsp. vulgare]
TraesCS6D02G287400	140;139;192	51;54;41	-1.47017	3.65044e-08	5.89262e-07	Down	-	GO:0016021//integral component of membrane	GO:0008270//zinc ion binding	-	gi|475492370|gb|EMT03625.1|/3.5e-79/RING-H2 finger protein ATL1Q [Aegilops tauschii]//gi|475492370|gb|EMT03625.1|/8.3e-101/RING-H2 finger protein ATL1Q [Aegilops tauschii]
TraesCS7A02G387500	0;1;0	11;4;9	4.70345	0.00320057	0.0180379	Up	ko01100//Metabolic pathways;ko00190//Oxidative phosphorylation	GO:0005886//plasma membrane;GO:0009535//chloroplast thylakoid membrane;GO:0016021//integral component of membrane	GO:0008137//NADH dehydrogenase (ubiquinone) activity;GO:0048038//quinone binding	GO:0006810//transport;GO:0019684//photosynthesis, light reaction;GO:0042773//ATP synthesis coupled electron transport	gi|159106907|ref|YP_001531325.1|/2.1e-35/ndhB gene product (chloroplast) [Lolium perenne]
TraesCS4B02G274000	29;35;26	7;5;8	-1.95237	0.00127679	0.00820798	Down	-	-	-	-	gi|475559338|gb|EMT13316.1|/1.2e-76/hypothetical protein F775_00277 [Aegilops tauschii]
TraesCS1B02G423900	536;795;639	1138;1502;966	1.08267	1.77296e-10	3.83214e-09	Up	-	-	-	-	gi|475578669|gb|EMT18161.1|/5.5e-68/hypothetical protein F775_24992 [Aegilops tauschii]
TraesCS2A02G409800	73;39;58	108;106;90	1.0569	0.00038383	0.00287429	Up	-	GO:0009536//plastid	-	-	gi|475535258|gb|EMT08714.1|/4.6e-91/hypothetical protein F775_00760 [Aegilops tauschii]
TraesCS5B02G429700	26;30;34	61;66;54	1.22553	0.000534491	0.00385182	Up	ko00380//Tryptophan metabolism	GO:0005829//cytosol	GO:0004854//xanthine dehydrogenase activity;GO:0005506//iron ion binding;GO:0009055//electron carrier activity;GO:0016614//oxidoreductase activity, acting on CH-OH group of donors;GO:0016903//oxidoreductase activity, acting on the aldehyde or oxo group of donors;GO:0050660//flavin adenine dinucleotide binding;GO:0051537//2 iron, 2 sulfur cluster binding	GO:0009115//xanthine catabolic process;GO:0055114//oxidation-reduction process	gi|326487175|dbj|BAJ89572.1|/0.0e+00/predicted protein [Hordeum vulgare subsp. vulgare]
TraesCS1B02G375600	8;3;7	0;0;0	-4.80296	0.0083952	0.0402467	Down	-	-	-	-	gi|110289119|gb|AAP53884.2|/5.5e-58/BTB/POZ domain containing protein, expressed [Oryza sativa Japonica Group]
TraesCS1B02G061600	20;4;9	28;34;41	1.86632	0.00143337	0.00906181	Up	-	-	-	-	gi|473801973|gb|EMS46599.1|/6.4e-199/hypothetical protein TRIUR3_22568 [Triticum urartu]
TraesCS7A02G058200	41;52;48	9;11;2	-2.47283	1.14368e-05	0.000121079	Down	-	-	-	-	gi|475578543|gb|EMT18127.1|/4.2e-166/BTB and MATH domain-containing protein 43 [Aegilops tauschii]
TraesCS2A02G011700	18;18;8	0;0;0	-6.10846	3.84664e-05	0.000364294	Down	ko01100//Metabolic pathways;ko00195//Photosynthesis	GO:0005739//mitochondrion	-	-	gi|474365515|gb|EMS63460.1|/1.9e-102/hypothetical protein TRIUR3_00561 [Triticum urartu]
TraesCS4B02G191700	14;9;25	3;0;2	-3.0292	0.00359755	0.0198964	Down	-	-	-	-	gi|290350670|dbj|BAI78303.1|/3.6e-128/27k protein, partial [Triticum aestivum]//gi|474060617|gb|EMS53982.1|/4.7e-103/hypothetical protein TRIUR3_28410 [Triticum urartu]
TraesCS5D02G096700	44;41;29	105;97;51	1.35607	0.000167943	0.00137739	Up	-	-	-	-	gi|222612619|gb|EEE50751.1|/2.2e-54/hypothetical protein OsJ_31090 [Oryza sativa Japonica Group]
TraesCS1B02G087200	24;16;6	27;60;59	1.88021	0.000438837	0.00323288	Up	-	-	-	-	gi|195610700|gb|ACG27180.1|/3.5e-40/hypothetical protein [Zea mays]
TraesCS4A02G218400	58;92;59	11;5;6	-3.03668	1.96873e-09	3.75889e-08	Down	ko01100//Metabolic pathways;ko01110//Biosynthesis of secondary metabolites;ko00100//Steroid biosynthesis	GO:0016021//integral component of membrane	GO:0005506//iron ion binding;GO:0016491//oxidoreductase activity	GO:0006633//fatty acid biosynthetic process;GO:0055114//oxidation-reduction process	gi|475607485|gb|EMT26728.1|/7.5e-174/Putative C-4 methylsterol oxidase [Aegilops tauschii]
TraesCS1A02G151600	47;27;37	11;12;5	-1.7741	0.00147371	0.00927724	Down	-	GO:0005634//nucleus;GO:0005737//cytoplasm	-	-	gi|474062955|gb|EMS54028.1|/8.7e-152/hypothetical protein TRIUR3_13227 [Triticum urartu]
TraesCS3D02G403700	55;30;25	62;81;62	1.11094	0.00331678	0.0185919	Up	-	-	-	-	gi|475597742|gb|EMT23702.1|/5.5e-175/Pentatricopeptide repeat-containing protein [Aegilops tauschii]
TraesCS4B02G042500	167;129;197	42;53;66	-1.38782	5.8068e-07	7.79197e-06	Down	-	-	-	-	gi|326520455|dbj|BAK07486.1|/1.4e-133/predicted protein, partial [Hordeum vulgare subsp. vulgare]
TraesCS7D02G049400	65;60;46	22;21;26	-1.09236	0.00602363	0.0307171	Down	-	GO:0016021//integral component of membrane	GO:0005215//transporter activity	GO:0006810//transport	gi|474094509|gb|EMS55014.1|/1.2e-249/putative nitrate excretion transporter 3 [Triticum urartu]
TraesCS1B02G021200	166;207;214	383;379;362	1.15553	1.54852e-12	4.09799e-11	Up	ko03013//RNA transport;ko03015//mRNA surveillance pathway	GO:0009536//plastid	GO:0000166//nucleotide binding;GO:0003676//nucleic acid binding	-	gi|474344101|gb|EMS62795.1|/6.7e-58/RNA-binding protein with serine-rich domain 1-A [Triticum urartu]//gi|474344101|gb|EMS62795.1|/7.2e-58/RNA-binding protein with serine-rich domain 1-A [Triticum urartu]
TraesCS4B02G096400	135;258;127	375;460;400	1.4569	1.91353e-09	3.6601e-08	Up	-	-	GO:0003677//DNA binding;GO:0004386//helicase activity;GO:0005524//ATP binding	-	gi|474311238|gb|EMS61897.1|/0.0e+00/ATP-dependent DNA helicase MPH1 [Triticum urartu]
TraesCS4B02G311100	616;651;656	238;232;274	-1.14969	2.03234e-15	6.70629e-14	Down	ko01110//Biosynthesis of secondary metabolites;ko00860//Porphyrin and chlorophyll metabolism	GO:0009534//chloroplast thylakoid;GO:0009941//chloroplast envelope;GO:0016021//integral component of membrane	GO:0010277//chlorophyllide a oxygenase [overall] activity;GO:0032441//pheophorbide a oxygenase activity;GO:0046872//metal ion binding;GO:0051537//2 iron, 2 sulfur cluster binding	GO:0008219//cell death;GO:0009793//embryo development ending in seed dormancy;GO:0009816//defense response to bacterium, incompatible interaction;GO:0009965//leaf morphogenesis;GO:0010027//thylakoid membrane organization;GO:0010228//vegetative to reproductive phase transition of meristem;GO:0015996//chlorophyll catabolic process;GO:0016226//iron-sulfur cluster assembly;GO:0030154//cell differenti…	gi|378830101|gb|AFC61176.1|/0.0e+00/lethal leaf spot1 [Triticum aestivum]
TraesCS7A02G075600	635;418;550	148;171;153	-1.54427	2.22979e-17	8.48596e-16	Down	ko01100//Metabolic pathways;ko01110//Biosynthesis of secondary metabolites;ko01200//Carbon metabolism;ko01230//Biosynthesis of amino acids;ko03018//RNA degradation;ko00010//Glycolysis / Gluconeogenesis	GO:0000015//phosphopyruvate hydratase complex	GO:0000287//magnesium ion binding;GO:0004634//phosphopyruvate hydratase activity	GO:0006096//glycolytic process	gi|474407144|gb|EMS66544.1|/1.1e-250/Enolase 1 [Triticum urartu]
TraesCS5D02G327800	73;89;37	141;126;125	1.18666	0.000139058	0.00116362	Up	ko04016//MAPK signaling pathway - plant	-	GO:0016787//hydrolase activity	-	gi|326517862|dbj|BAK07183.1|/4.9e-191/predicted protein [Hordeum vulgare subsp. vulgare]
TraesCS7A02G197800	115;112;137	53;47;35	-1.21405	1.92641e-05	0.000194087	Down	ko01100//Metabolic pathways;ko00565//Ether lipid metabolism;ko00600//Sphingolipid metabolism	GO:0043231//intracellular membrane-bounded organelle	GO:0080043//quercetin 3-O-glucosyltransferase activity;GO:0080044//quercetin 7-O-glucosyltransferase activity	GO:0009813//flavonoid biosynthetic process;GO:0052696//flavonoid glucuronidation	gi|326508957|dbj|BAJ86871.1|/1.3e-254/predicted protein [Hordeum vulgare subsp. vulgare]
TraesCS1D02G078700	0;0;0	3;5;6	4.88914	0.00885396	0.0420422	Up	-	-	-	-	gi|475622076|gb|EMT31737.1|/5.6e-32/hypothetical protein F775_00045 [Aegilops tauschii]
TraesCS4A02G378500	3;6;11	0;0;0	-4.95072	0.00558155	0.0288359	Down	-	-	-	-	gi|474373756|gb|EMS64035.1|/4.3e-126/hypothetical protein TRIUR3_00491 [Triticum urartu]
TraesCS3A02G354200	59;84;63	27;23;25	-1.24254	0.000874686	0.00592863	Down	-	GO:0016021//integral component of membrane;GO:0016021//integral component of membrane	GO:0004601//peroxidase activity;GO:0004601//peroxidase activity;GO:0005509//calcium ion binding;GO:0005509//calcium ion binding;GO:0050664//oxidoreductase activity, acting on NAD(P)H, oxygen as acceptor;GO:0050664//oxidoreductase activity, acting on NAD(P)H, oxygen as acceptor	GO:0022900//electron transport chain;GO:0055114//oxidation-reduction process;GO:0098869//cellular oxidant detoxification;GO:0098869//cellular oxidant detoxification	gi|326506808|dbj|BAJ91445.1|/0.0e+00/predicted protein, partial [Hordeum vulgare subsp. vulgare]//gi|326519306|dbj|BAJ96652.1|/0.0e+00/predicted protein [Hordeum vulgare subsp. vulgare]
TraesCS5A02G443300	118;113;134	48;41;54	-1.12942	4.73003e-05	0.000438856	Down	-	GO:0009536//plastid;GO:0016021//integral component of membrane	-	-	gi|326511769|dbj|BAJ92029.1|/6.4e-80/predicted protein [Hordeum vulgare subsp. vulgare]
TraesCS4A02G023300	18;26;10	2;2;1	-3.22962	0.000984669	0.00657232	Down	-	-	GO:0005509//calcium ion binding;GO:0005544//calcium-dependent phospholipid binding	-	gi|475587865|gb|EMT20678.1|/4.9e-80/Annexin D3 [Aegilops tauschii]
TraesCS1D02G086500	8;0;3	23;17;21	2.69437	0.00119727	0.00777199	Up	-	-	-	-	gi|475601881|gb|EMT24969.1|/4.9e-34/hypothetical protein F775_14694 [Aegilops tauschii]
TraesCS5A02G075600	29;17;38	7;5;8	-1.84066	0.00400226	0.0217842	Down	-	GO:0016021//integral component of membrane	-	-	gi|242083910|ref|XP_002442380.1|/1.8e-120/hypothetical protein SORBIDRAFT_08g019150 [Sorghum bicolor]
TraesCS5D02G358900	17;19;16	47;41;27	1.35589	0.0033208	0.018611	Up	-	GO:0005886//plasma membrane;GO:0009506//plasmodesma;GO:0016021//integral component of membrane	GO:0004674//protein serine/threonine kinase activity;GO:0005524//ATP binding	GO:0006468//protein phosphorylation;GO:0006952//defense response;GO:0048544//recognition of pollen	gi|475499189|gb|EMT04148.1|/0.0e+00/Putative serine/threonine-protein kinase receptor [Aegilops tauschii]
TraesCS1B02G423100	36;8;5	0;0;0	-6.26142	5.16125e-05	0.000475292	Down	-	-	-	-	-
TraesCS7D02G457700	162;246;165	390;437;337	1.23317	5.10237e-10	1.04225e-08	Up	ko04075//Plant hormone signal transduction	-	-	-	gi|326509667|dbj|BAJ87049.1|/3.0e-211/predicted protein [Hordeum vulgare subsp. vulgare]
TraesCS1B02G164800	71;121;94	47;38;29	-1.11542	0.00104895	0.00693677	Down	-	-	GO:0046872//metal ion binding	-	gi|670366998|ref|XP_008664895.1|/5.4e-214/PREDICTED: uncharacterized protein LOC103643483 [Zea mays]
TraesCS3D02G234300	84;64;44	112;173;115	1.26896	2.68782e-05	0.000262586	Up	-	GO:0005886//plasma membrane;GO:0016021//integral component of membrane	GO:0005524//ATP binding;GO:0042626//ATPase activity, coupled to transmembrane movement of substances	GO:0055085//transmembrane transport	gi|474420790|gb|EMS67534.1|/0.0e+00/Pleiotropic drug resistance protein 4 [Triticum urartu]//gi|475523418|gb|EMT06883.1|/0.0e+00/Pleiotropic drug resistance protein 4 [Aegilops tauschii]
TraesCS5D02G024000	15;5;17	3;0;0	-3.40358	0.0086653	0.041294	Down	-	-	-	-	gi|475529441|gb|EMT07766.1|/2.7e-88/hypothetical protein F775_24334 [Aegilops tauschii]
TraesCS3B02G361700	480;293;402	147;161;165	-1.09128	5.27975e-08	8.33505e-07	Down	-	-	GO:0004869//cysteine-type endopeptidase inhibitor activity	GO:0010951//negative regulation of endopeptidase activity	gi|11559279|dbj|BAB18766.1|/1.7e-33/cysteine proteinase inhibitor [Triticum aestivum]
TraesCS2B02G168400	22;19;25	4;2;0	-3.24746	0.000307103	0.00235876	Down	-	GO:0016021//integral component of membrane	GO:0005385//zinc ion transmembrane transporter activity	GO:0071577//zinc II ion transmembrane transport	gi|326518126|dbj|BAK07315.1|/2.9e-167/predicted protein [Hordeum vulgare subsp. vulgare]
TraesCS5B02G040800	714;695;1040	192;87;301	-1.83887	0.000539976	0.00388669	Down	-	GO:0016021//integral component of membrane	-	GO:0008643//carbohydrate transport	gi|326516698|dbj|BAJ96341.1|/1.1e-131/predicted protein [Hordeum vulgare subsp. vulgare]
TraesCS7B02G047500	529;508;362	88;127;121	-1.84329	8.32853e-18	3.26604e-16	Down	ko03030//DNA replication	GO:0016021//integral component of membrane	GO:0016491//oxidoreductase activity	GO:0055114//oxidation-reduction process	gi|357118530|ref|XP_003561007.1|/1.0e-137/PREDICTED: uncharacterized protein LOC100828753 isoform X1 [Brachypodium distachyon]//gi|357118530|ref|XP_003561007.1|/5.8e-215/PREDICTED: uncharacterized protein LOC100828753 isoform X1 [Brachypodium distachyon]
TraesCS5A02G533700	26;47;16	78;58;46	1.23484	0.00457179	0.0244005	Up	ko01100//Metabolic pathways;ko01110//Biosynthesis of secondary metabolites;ko00592//alpha-Linolenic acid metabolism	-	GO:0043531//ADP binding	-	gi|475583546|gb|EMT19493.1|/4.4e-288/Putative disease resistance protein RGA4 [Aegilops tauschii]
TraesCS4A02G307400	21;16;40	6;2;4	-2.45125	0.00110041	0.00722263	Down	-	-	GO:0030246//carbohydrate binding	-	gi|475554100|gb|EMT12157.1|/7.5e-89/hypothetical protein F775_02802 [Aegilops tauschii]
TraesCS3D02G340100	456;473;617	148;168;258	-1.19995	1.93118e-08	3.25035e-07	Down	-	GO:0016021//integral component of membrane	-	-	gi|669030304|emb|CDM84794.1|/9.3e-292/unnamed protein product [Triticum aestivum]
TraesCS3B02G380400	104;23;67	214;302;205	2.11367	1.62962e-09	3.14332e-08	Up	-	-	GO:0008234//cysteine-type peptidase activity	GO:0006508//proteolysis	gi|669030323|emb|CDM84819.1|/9.9e-205/unnamed protein product [Triticum aestivum]
TraesCS6B02G387200	0;0;0	15;6;5	5.76875	0.000367077	0.0027628	Up	ko04626//Plant-pathogen interaction	-	GO:0005524//ATP binding;GO:0043531//ADP binding	-	gi|474240936|gb|EMS59780.1|/0.0e+00/Disease resistance protein RPM1 [Triticum urartu]
TraesCS5B02G245100	52;23;67	12;14;9	-1.79565	0.000725737	0.00503872	Down	-	GO:0016021//integral component of membrane	GO:0005215//transporter activity	GO:0006810//transport	gi|326508024|dbj|BAJ86755.1|/1.4e-186/predicted protein [Hordeum vulgare subsp. vulgare]
TraesCS7D02G460400	51;53;41	5;5;5	-3.05842	8.58885e-08	1.31881e-06	Down	-	-	-	-	gi|475452903|gb|EMT01745.1|/1.2e-91/hypothetical protein F775_22638 [Aegilops tauschii]
TraesCS7D02G122900	13;15;9	25;34;28	1.44616	0.00629507	0.0317896	Up	-	-	GO:0008883//glutamyl-tRNA reductase activity;GO:0043531//ADP binding;GO:0050661//NADP binding	GO:0033014//tetrapyrrole biosynthetic process;GO:0055114//oxidation-reduction process	gi|475616380|gb|EMT29742.1|/0.0e+00/Disease resistance protein RGA2 [Aegilops tauschii]
TraesCS7B02G301600	115;130;99	44;42;22	-1.46331	7.45803e-06	8.19631e-05	Down	-	GO:0005773//vacuole	GO:0004185//serine-type carboxypeptidase activity	GO:0051603//proteolysis involved in cellular protein catabolic process	gi|326531130|dbj|BAK04916.1|/1.8e-260/predicted protein [Hordeum vulgare subsp. vulgare]
TraesCS1A02G242700	60;56;46	15;17;10	-1.73653	0.000101206	0.000874581	Down	-	-	-	-	-
TraesCS3D02G283600	17;6;9	31;27;32	1.71265	0.0023389	0.0138106	Up	ko00562//Inositol phosphate metabolism;ko00053//Ascorbate and aldarate metabolism	-	-	-	gi|357130880|ref|XP_003567072.1|/4.3e-22/PREDICTED: uncharacterized protein LOC100834304 [Brachypodium distachyon]
TraesCS3A02G520300	7;23;31	0;0;2	-4.6941	0.000318657	0.00243808	Down	ko04626//Plant-pathogen interaction	GO:0016020//membrane	GO:0043531//ADP binding	-	gi|475524587|gb|EMT07051.1|/2.0e-197/Putative disease resistance protein RGA4 [Aegilops tauschii]
TraesCS2D02G405800	135;91;118	55;36;48	-1.08602	0.000332354	0.00253141	Down	-	-	-	-	gi|326487163|dbj|BAJ89566.1|/2.0e-52/predicted protein [Hordeum vulgare subsp. vulgare]
TraesCS7D02G363400	62;45;78	15;20;36	-1.14803	0.00843117	0.0403892	Down	ko00440//Phosphonate and phosphinate metabolism	-	-	-	gi|326507544|dbj|BAK03165.1|/4.1e-178/predicted protein [Hordeum vulgare subsp. vulgare]
TraesCS6A02G003900	137;92;98	40;27;15	-1.78507	1.33845e-06	1.68774e-05	Down	-	GO:0009536//plastid	-	-	gi|475564995|gb|EMT14672.1|/3.0e-69/hypothetical protein F775_05003 [Aegilops tauschii]
TraesCS4B02G018900	114;94;111	164;249;158	1.05514	7.09569e-06	7.82857e-05	Up	ko04075//Plant hormone signal transduction	-	-	-	gi|475610813|gb|EMT27860.1|/1.4e-304/Regulatory protein NPR1 [Aegilops tauschii]//gi|475610813|gb|EMT27860.1|/2.6e-218/Regulatory protein NPR1 [Aegilops tauschii]
TraesCS6A02G014600	35;34;51	108;90;87	1.46892	1.69511e-06	2.0965e-05	Up	-	-	-	-	gi|475617986|gb|EMT30302.1|/1.2e-17/hypothetical protein F775_16218 [Aegilops tauschii]
TraesCS3A02G515800	49;69;50	14;21;29	-1.172	0.00654131	0.032786	Down	-	-	-	-	gi|475525788|gb|EMT07213.1|/2.1e-153/hypothetical protein F775_13992 [Aegilops tauschii]
TraesCS1B02G428500	26;12;44	7;8;2	-2.04812	0.00506057	0.0265667	Down	-	-	-	-	gi|475601945|gb|EMT24989.1|/8.7e-108/Speckle-type POZ protein-like protein A [Aegilops tauschii]
TraesCS7A02G082000	89;138;75	167;220;146	1.02661	0.000147911	0.00122962	Up	ko03010//Ribosome	GO:0022625//cytosolic large ribosomal subunit	GO:0003735//structural constituent of ribosome;GO:0008097//5S rRNA binding	GO:0000027//ribosomal large subunit assembly;GO:0006412//translation	gi|474062146|gb|EMS54008.1|/1.8e-45/60S ribosomal protein L5-1 [Triticum urartu]//gi|474062146|gb|EMS54008.1|/5.5e-46/60S ribosomal protein L5-1 [Triticum urartu]
TraesCS1B02G130000	0;0;0	12;3;2	5.15151	0.00528008	0.027516	Up	ko01100//Metabolic pathways;ko00071//Fatty acid degradation;ko00590//Arachidonic acid metabolism	GO:0016021//integral component of membrane	GO:0004497//monooxygenase activity;GO:0005506//iron ion binding;GO:0016705//oxidoreductase activity, acting on paired donors, with incorporation or reduction of molecular oxygen;GO:0020037//heme binding	GO:0055114//oxidation-reduction process	gi|475519890|gb|EMT06412.1|/1.7e-293/Secologanin synthase [Aegilops tauschii]
TraesCS4A02G104100	286;407;355	675;619;523	1.00797	3.67142e-10	7.62716e-09	Up	-	-	-	-	gi|473901630|gb|EMS49200.1|/0.0e+00/hypothetical protein TRIUR3_18273 [Triticum urartu]//gi|475540695|gb|EMT09651.1|/0.0e+00/hypothetical protein F775_05170 [Aegilops tauschii]
TraesCS6B02G189100	29;45;84	22;16;16	-1.322	0.00654297	0.0327903	Down	-	GO:0019005//SCF ubiquitin ligase complex	GO:0004842//ubiquitin-protein transferase activity	GO:0031146//SCF-dependent proteasomal ubiquitin-dependent protein catabolic process	gi|357139010|ref|XP_003571079.1|/1.1e-178/PREDICTED: uncharacterized protein LOC100827484 [Brachypodium distachyon]
TraesCS4A02G056100	250;331;282	475;604;482	1.06964	5.82333e-11	1.32626e-09	Up	-	GO:0005819//spindle;GO:0005874//microtubule	GO:0004222//metalloendopeptidase activity;GO:0046872//metal ion binding	GO:0006508//proteolysis;GO:0032147//activation of protein kinase activity;GO:0060236//regulation of mitotic spindle organization	gi|475623273|gb|EMT32156.1|/1.4e-156/Putative mitochondrial-processing peptidase subunit beta [Aegilops tauschii]
TraesCS7A02G402400	69;96;71	198;183;155	1.3962	4.24603e-09	7.77977e-08	Up	-	GO:0005634//nucleus;GO:0030915//Smc5-Smc6 complex	-	GO:0006281//DNA repair	gi|474405555|gb|EMS66431.1|/4.9e-193/hypothetical protein TRIUR3_19485 [Triticum urartu]
TraesCS3B02G483600	122;152;197	252;315;255	1.02353	5.56326e-07	7.48183e-06	Up	ko04626//Plant-pathogen interaction	-	GO:0043531//ADP binding	-	gi|669031187|emb|CDM86008.1|/6.1e-293/unnamed protein product [Triticum aestivum]
TraesCS6D02G238700	5533;2839;4465	12550;5614;6946	1.18729	0.00713444	0.03525	Up	ko01100//Metabolic pathways;ko00260//Glycine, serine and threonine metabolism	-	GO:0016614//oxidoreductase activity, acting on CH-OH group of donors;GO:0050660//flavin adenine dinucleotide binding	GO:0055114//oxidation-reduction process	gi|475582416|gb|EMT19121.1|/0.0e+00/Protein HOTHEAD [Aegilops tauschii]
TraesCS4A02G130600	77;53;52	199;208;175	1.89227	4.93088e-15	1.59105e-13	Up	-	GO:0005634//nucleus	GO:0003677//DNA binding	GO:0006355//regulation of transcription, DNA-templated	gi|475602273|gb|EMT25084.1|/1.6e-196/Protein CUP-SHAPED COTYLEDON 2 [Aegilops tauschii]
TraesCS1A02G029700	16;21;12	3;5;0	-2.41744	0.00986703	0.0459495	Down	ko04626//Plant-pathogen interaction	-	GO:0043531//ADP binding	-	gi|474389434|gb|EMS65197.1|/5.3e-41/Disease resistance protein RPM1 [Triticum urartu]
TraesCS1A02G141000	21;9;38	61;57;61	1.62814	0.000308082	0.00236608	Up	-	-	-	-	gi|357127509|ref|XP_003565422.1|/2.6e-53/PREDICTED: proline-, glutamic acid- and leucine-rich protein 1-like [Brachypodium distachyon]
TraesCS1A02G438300	25;36;33	8;12;6	-1.64177	0.00425555	0.0229576	Down	-	GO:0016021//integral component of membrane	-	-	gi|473933849|gb|EMS50083.1|/6.8e-53/hypothetical protein TRIUR3_18898 [Triticum urartu]
TraesCS7B02G322400	86;74;87	43;19;32	-1.17273	0.00125262	0.00807157	Down	-	GO:0043231//intracellular membrane-bounded organelle	GO:0080043//quercetin 3-O-glucosyltransferase activity;GO:0080044//quercetin 7-O-glucosyltransferase activity	GO:0009813//flavonoid biosynthetic process;GO:0052696//flavonoid glucuronidation	gi|326534146|dbj|BAJ89423.1|/2.1e-263/predicted protein [Hordeum vulgare subsp. vulgare]
TraesCS6A02G253200	715;642;789	246;234;273	-1.28864	3.65718e-19	1.5469e-17	Down	ko01100//Metabolic pathways;ko01110//Biosynthesis of secondary metabolites;ko00860//Porphyrin and chlorophyll metabolism	-	GO:0016788//hydrolase activity, acting on ester bonds	-	gi|357143092|ref|XP_003572800.1|/3.0e-138/PREDICTED: GDSL esterase/lipase At5g55050-like [Brachypodium distachyon]//gi|357143092|ref|XP_003572800.1|/9.4e-179/PREDICTED: GDSL esterase/lipase At5g55050-like [Brachypodium distachyon]
TraesCS3A02G205500	24;26;29	6;6;9	-1.6879	0.00615852	0.031273	Down	-	-	-	-	gi|944072898|gb|KQK08382.1|/2.6e-50/hypothetical protein BRADI_2g41585, partial [Brachypodium distachyon]
TraesCS2B02G452600	36;35;22	11;11;2	-1.75399	0.00625805	0.0316557	Down	-	-	-	-	gi|475620384|gb|EMT31088.1|/8.3e-211/hypothetical protein F775_43233 [Aegilops tauschii]
TraesCS2D02G291100	1346;1380;1402	499;631;602	-1.03409	1.74474e-17	6.68904e-16	Down	ko03010//Ribosome	GO:0009507//chloroplast	GO:0004575//sucrose alpha-glucosidase activity;GO:0033926//glycopeptide alpha-N-acetylgalactosaminidase activity	GO:0005982//starch metabolic process;GO:0005987//sucrose catabolic process;GO:0048825//cotyledon development	gi|475557292|gb|EMT12815.1|/0.0e+00/hypothetical protein F775_30387 [Aegilops tauschii]//gi|475557292|gb|EMT12815.1|/2.1e-290/hypothetical protein F775_30387 [Aegilops tauschii]
TraesCS7A02G147400	49;28;54	0;0;6	-4.20734	4.34363e-07	5.96954e-06	Down	-	-	GO:0030246//carbohydrate binding	-	gi|32765707|gb|AAP87359.1|/1.3e-79/high light protein [Hordeum vulgare]
TraesCS3A02G253800	326;434;582	106;102;157	-1.64906	2.8131e-12	7.29081e-11	Down	-	-	-	-	gi|326494898|dbj|BAJ85544.1|/1.2e-214/predicted protein [Hordeum vulgare subsp. vulgare]
TraesCS1B02G459300	8;28;8	2;2;2	-2.67129	0.0088045	0.0418469	Down	-	-	-	-	gi|357128338|ref|XP_003565830.1|/1.3e-235/PREDICTED: mitogen-activated protein kinase kinase kinase 7-like [Brachypodium distachyon]
TraesCS7B02G270000	89;41;71	17;38;15	-1.30747	0.00396714	0.021623	Down	ko01100//Metabolic pathways;ko01110//Biosynthesis of secondary metabolites;ko00860//Porphyrin and chlorophyll metabolism	-	GO:0016788//hydrolase activity, acting on ester bonds	-	gi|326495922|dbj|BAJ90583.1|/3.5e-211/predicted protein [Hordeum vulgare subsp. vulgare]
TraesCS2B02G260200	406;356;457	174;149;178	-1.06038	7.16966e-10	1.44365e-08	Down	-	GO:0009536//plastid	-	-	gi|461682256|gb|AGH18694.1|/2.0e-164/tetratricopeptide repeat containing protein [Triticum monococcum]
TraesCS1B02G074100	0;0;0	16;19;21	6.88601	6.10317e-07	8.16781e-06	Up	-	GO:0005737//cytoplasm	GO:0046914//transition metal ion binding	GO:0030001//metal ion transport;GO:0046916//cellular transition metal ion homeostasis	gi|357149825|ref|XP_003575245.1|/3.5e-22/PREDICTED: uncharacterized protein LOC100845716 [Brachypodium distachyon]
TraesCS5D02G269800	82;83;75	0;4;0	-5.69442	3.46192e-12	8.8706e-11	Down	ko03010//Ribosome	GO:0005840//ribosome	GO:0003735//structural constituent of ribosome	GO:0006412//translation	gi|514733100|ref|XP_004957594.1|/1.6e-62/PREDICTED: ubiquitin-like [Setaria italica]
TraesCS5D02G367800	28;20;32	6;0;5	-2.63318	0.000720164	0.00500464	Down	-	-	GO:0000166//nucleotide binding;GO:0003676//nucleic acid binding	-	gi|475516797|gb|EMT06024.1|/7.6e-281/hypothetical protein F775_13470 [Aegilops tauschii]
TraesCS6D02G124000	0;0;0	7;6;2	4.96988	0.00755415	0.036934	Up	-	-	GO:0004674//protein serine/threonine kinase activity;GO:0005524//ATP binding;GO:0043531//ADP binding	GO:0006468//protein phosphorylation;GO:0007165//signal transduction	gi|475584519|gb|EMT19792.1|/4.1e-195/CBL-interacting protein kinase 26 [Aegilops tauschii]
TraesCS6B02G397300	4;3;0	20;24;8	3.08921	0.00101114	0.00671873	Up	-	GO:0016021//integral component of membrane	-	-	gi|326505630|dbj|BAJ95486.1|/0.0e+00/predicted protein, partial [Hordeum vulgare subsp. vulgare]
TraesCS2A02G473300	7;16;15	2;0;2	-3.02322	0.00784523	0.0381055	Down	-	-	-	-	gi|944049093|gb|KQJ84734.1|/6.2e-88/hypothetical protein BRADI_5g22503 [Brachypodium distachyon]
TraesCS2A02G446100	90;105;145	53;32;39	-1.23265	0.000114448	0.000976957	Down	-	GO:0000151//ubiquitin ligase complex;GO:0005737//cytoplasm	GO:0008270//zinc ion binding;GO:0016874//ligase activity;GO:0031624//ubiquitin conjugating enzyme binding;GO:0061630//ubiquitin protein ligase activity	GO:0000209//protein polyubiquitination;GO:0032436//positive regulation of proteasomal ubiquitin-dependent protein catabolic process	gi|475544166|gb|EMT10275.1|/1.7e-282/E3 ubiquitin-protein ligase RNF14 [Aegilops tauschii]//gi|475544166|gb|EMT10275.1|/3.0e-301/E3 ubiquitin-protein ligase RNF14 [Aegilops tauschii]
TraesCS7D02G185900	4;7;10	0;0;0	-5.02551	0.00393947	0.0214943	Down	-	-	-	-	-
TraesCS2B02G354700	331;361;406	149;166;119	-1.12277	4.53114e-10	9.31678e-09	Down	-	GO:0016021//integral component of membrane	-	-	gi|475523722|gb|EMT06922.1|/0.0e+00/hypothetical protein F775_17226 [Aegilops tauschii]
TraesCS2B02G243000	212;178;179	15;21;70	-2.18731	1.05988e-07	1.60292e-06	Down	-	GO:0005886//plasma membrane;GO:0009506//plasmodesma;GO:0016021//integral component of membrane	GO:0004674//protein serine/threonine kinase activity;GO:0005524//ATP binding	GO:0006468//protein phosphorylation;GO:0006952//defense response	gi|721611546|ref|XP_010237499.1|/0.0e+00/PREDICTED: cysteine-rich receptor-like protein kinase 10 isoform X1 [Brachypodium distachyon]
TraesCS7B02G032800	0;0;0	9;4;2	4.97115	0.00802378	0.0388142	Up	ko04712//Circadian rhythm - plant	GO:0005622//intracellular	GO:0008270//zinc ion binding	-	gi|326524181|dbj|BAJ97101.1|/9.9e-68/predicted protein [Hordeum vulgare subsp. vulgare]
TraesCS7A02G371000	35;45;61	13;6;6	-2.27591	2.53822e-05	0.000249426	Down	-	-	-	-	gi|474091361|gb|EMS54880.1|/6.7e-164/Putative F-box protein PP2-B8 [Triticum urartu]
TraesCS5B02G464700	51;52;65	16;16;32	-1.1626	0.00706781	0.0349744	Down	-	GO:0016021//integral component of membrane	-	-	gi|474227498|gb|EMS59511.1|/1.4e-72/hypothetical protein TRIUR3_16208 [Triticum urartu]
TraesCS7D02G013700	16;16;14	3;0;2	-2.98216	0.00332753	0.0186394	Down	-	-	-	-	gi|473930420|gb|EMS49961.1|/1.9e-10/hypothetical protein TRIUR3_23843 [Triticum urartu]
TraesCS6A02G369800	333;246;377	53;39;112	-1.99163	1.84867e-10	3.97959e-09	Down	ko01100//Metabolic pathways;ko01110//Biosynthesis of secondary metabolites;ko00940//Phenylpropanoid biosynthesis	-	GO:0008270//zinc ion binding;GO:0016491//oxidoreductase activity	GO:0055114//oxidation-reduction process	gi|475621592|gb|EMT31529.1|/9.3e-203/Putative cinnamyl alcohol dehydrogenase 5 [Aegilops tauschii]
TraesCS2B02G227700	117;113;129	61;25;52	-1.15606	0.000432157	0.00319304	Down	-	GO:0009536//plastid;GO:0016021//integral component of membrane	GO:0004674//protein serine/threonine kinase activity;GO:0005524//ATP binding	GO:0006468//protein phosphorylation	gi|960458519|ref|XP_014752741.1|/1.2e-268/PREDICTED: nodulation receptor kinase-like isoform X2 [Brachypodium distachyon]
TraesCS5B02G366800	11;20;16	0;0;0	-6.19655	2.0604e-05	0.000206149	Down	ko00790//Folate biosynthesis	-	GO:0003824//catalytic activity;GO:0030151//molybdenum ion binding;GO:0030170//pyridoxal phosphate binding	-	gi|475592519|gb|EMT22100.1|/1.1e-167/MOSC domain-containing protein 2, mitochondrial [Aegilops tauschii]
TraesCS7D02G201500	67;59;40	134;91;98	1.17308	0.000124201	0.00105039	Up	-	-	GO:0016740//transferase activity	-	gi|1002278828|ref|XP_015643730.1|/4.8e-221/PREDICTED: inactive poly [ADP-ribose] polymerase RCD1 isoform X1 [Oryza sativa Japonica Group]
TraesCS6B02G193500	251;421;281	647;890;513	1.31183	7.80257e-10	1.5662e-08	Up	-	GO:0016021//integral component of membrane;GO:0016021//integral component of membrane	GO:0004672//protein kinase activity;GO:0004672//protein kinase activity;GO:0005524//ATP binding;GO:0005524//ATP binding	GO:0006468//protein phosphorylation;GO:0006468//protein phosphorylation	gi|475531433|gb|EMT08076.1|/0.0e+00/Protein STRUBBELIG-RECEPTOR FAMILY 8 [Aegilops tauschii]//gi|721669548|ref|XP_010236315.1|/0.0e+00/PREDICTED: protein STRUBBELIG-RECEPTOR FAMILY 8-like [Brachypodium distachyon]
TraesCS2B02G156300	73;41;39	12;16;7	-1.91881	0.000162654	0.0013379	Down	-	-	-	-	gi|669028345|emb|CDM82111.1|/3.7e-117/unnamed protein product [Triticum aestivum]
TraesCS2D02G560900	6;3;8	0;0;0	-4.71689	0.0108248	0.0495642	Down	ko03040//Spliceosome	GO:0005681//spliceosomal complex;GO:0005682//U5 snRNP;GO:0046540//U4/U6 x U5 tri-snRNP complex	-	GO:0000245//spliceosomal complex assembly	gi|326494354|dbj|BAJ90446.1|/6.4e-69/predicted protein [Hordeum vulgare subsp. vulgare]
TraesCS2B02G145500	56;74;26	96;70;139	1.18365	0.00241425	0.0142035	Up	ko01100//Metabolic pathways;ko01110//Biosynthesis of secondary metabolites;ko00940//Phenylpropanoid biosynthesis	-	GO:0016614//oxidoreductase activity, acting on CH-OH group of donors;GO:0050660//flavin adenine dinucleotide binding	GO:0055114//oxidation-reduction process	gi|326511168|dbj|BAJ87598.1|/3.7e-294/predicted protein [Hordeum vulgare subsp. vulgare]
TraesCS7D02G222500	46;70;56	287;109;153	1.88839	1.63341e-08	2.77763e-07	Up	-	-	-	-	gi|475601127|gb|EMT24728.1|/1.2e-200/hypothetical protein F775_05082 [Aegilops tauschii]//gi|475601127|gb|EMT24728.1|/3.1e-199/hypothetical protein F775_05082 [Aegilops tauschii]//gi|475601127|gb|EMT24728.1|/3.9e-202/hypothetical protein F775_05082 [Aegilops tauschii]//gi|475601127|gb|EMT24728.1|/6.8e-201/hypothetical protein F775_05082 [Aegilops tauschii]//gi|475601127|gb|EMT24728.1|/7.0e-201/hy…
TraesCS2A02G487400	10;10;4	25;24;16	1.6431	0.0109075	0.0498863	Up	-	GO:0043231//intracellular membrane-bounded organelle	GO:0080043//quercetin 3-O-glucosyltransferase activity;GO:0080044//quercetin 7-O-glucosyltransferase activity	GO:0009813//flavonoid biosynthetic process;GO:0052696//flavonoid glucuronidation	gi|326520780|dbj|BAJ92753.1|/8.4e-252/predicted protein, partial [Hordeum vulgare subsp. vulgare]
TraesCS6B02G338700	99;55;32	20;20;22	-1.37242	0.00357526	0.0197976	Down	ko03010//Ribosome	GO:0005739//mitochondrion;GO:0009507//chloroplast;GO:0015935//small ribosomal subunit	GO:0003735//structural constituent of ribosome;GO:0019843//rRNA binding	GO:0006412//translation	gi|81176542|ref|YP_398424.1|/2.6e-64/rps12 (mitochondrion) [Triticum aestivum]
TraesCS7D02G453600	33;32;34	65;64;59	1.14285	0.000739609	0.00512401	Up	ko04626//Plant-pathogen interaction;ko04075//Plant hormone signal transduction;ko04016//MAPK signaling pathway - plant	GO:0005634//nucleus	GO:0003677//DNA binding	GO:0006355//regulation of transcription, DNA-templated;GO:0009299//mRNA transcription;GO:0009886//post-embryonic animal morphogenesis	gi|212722430|ref|NP_001131187.1|/8.4e-68/uncharacterized protein LOC100192495 [Zea mays]
TraesCS6D02G308900	32;21;52	7;10;7	-1.90293	0.00131691	0.00842877	Down	ko04146//Peroxisome	GO:0016021//integral component of membrane	GO:0022857//transmembrane transporter activity	GO:0055085//transmembrane transport	gi|475527935|gb|EMT07558.1|/5.4e-178/Auxin-induced protein 5NG4 [Aegilops tauschii]
TraesCS6B02G210300	355;518;621	183;116;182	-1.40971	5.29069e-10	1.07901e-08	Down	ko04626//Plant-pathogen interaction	GO:0005634//nucleus	GO:0003677//DNA binding;GO:0003700//transcription factor activity, sequence-specific DNA binding	GO:0006355//regulation of transcription, DNA-templated	gi|474143583|gb|EMS56658.1|/1.5e-109/Ethylene-responsive transcription factor WIN1 [Triticum urartu]
TraesCS2A02G193400	12;33;33	53;55;40	1.13974	0.00994532	0.0462495	Up	-	-	GO:0008270//zinc ion binding	-	gi|357116509|ref|XP_003560023.1|/0.0e+00/PREDICTED: pentatricopeptide repeat-containing protein At1g25360 [Brachypodium distachyon]
TraesCS6B02G193200	14;9;36	0;0;2	-4.63493	0.000409143	0.0030399	Down	ko04075//Plant hormone signal transduction	-	GO:0003700//transcription factor activity, sequence-specific DNA binding;GO:0003700//transcription factor activity, sequence-specific DNA binding;GO:0043565//sequence-specific DNA binding;GO:0043565//sequence-specific DNA binding	GO:0006355//regulation of transcription, DNA-templated;GO:0006355//regulation of transcription, DNA-templated	gi|326519522|dbj|BAK00134.1|/2.0e-239/predicted protein [Hordeum vulgare subsp. vulgare]//gi|326519522|dbj|BAK00134.1|/2.5e-237/predicted protein [Hordeum vulgare subsp. vulgare]
TraesCS1B02G375500	253;269;290	77;98;96	-1.36331	1.97461e-11	4.70966e-10	Down	-	-	-	-	gi|326515024|dbj|BAJ99873.1|/1.3e-132/predicted protein [Hordeum vulgare subsp. vulgare]
TraesCS2B02G509000	27;20;38	10;5;4	-1.94048	0.00283156	0.0162635	Down	-	-	GO:0003676//nucleic acid binding;GO:0008270//zinc ion binding	-	gi|475534014|gb|EMT08494.1|/0.0e+00/hypothetical protein F775_05279 [Aegilops tauschii]
TraesCS1B02G071000	13;12;7	2;0;1	-3.20223	0.0107951	0.0494507	Down	-	-	-	-	gi|960485302|ref|XP_014757800.1|/1.4e-139/PREDICTED: uncharacterized protein LOC106866685 [Brachypodium distachyon]
TraesCS3A02G227600	26;24;44	55;76;71	1.32915	0.000317668	0.00243144	Up	-	-	-	-	-
TraesCS2D02G427800	38;27;12	0;4;2	-3.47454	0.000153855	0.00127493	Down	ko01100//Metabolic pathways;ko00280//Valine, leucine and isoleucine degradation	-	GO:0004672//protein kinase activity;GO:0005524//ATP binding	GO:0006468//protein phosphorylation	gi|475522472|gb|EMT06750.1|/3.0e-200/Serine/threonine-protein kinase HT1 [Aegilops tauschii]
TraesCS4B02G228300	726;394;553	895;1094;943	1.02887	7.15644e-09	1.27629e-07	Up	-	-	-	-	gi|474049335|gb|EMS53615.1|/4.7e-149/hypothetical protein TRIUR3_11629 [Triticum urartu]//gi|474049335|gb|EMS53615.1|/6.1e-157/hypothetical protein TRIUR3_11629 [Triticum urartu]//gi|474049335|gb|EMS53615.1|/8.9e-156/hypothetical protein TRIUR3_11629 [Triticum urartu]
TraesCS2D02G363600	35;24;24	9;9;4	-1.70539	0.00607257	0.0309235	Down	-	-	-	-	gi|475574444|gb|EMT16984.1|/4.3e-208/Speckle-type POZ protein-like protein [Aegilops tauschii]
TraesCSU02G006300	0;0;0	6;5;5	5.07505	0.00453557	0.0242416	Up	-	GO:0016021//integral component of membrane	-	-	gi|473822068|gb|EMS47041.1|/4.8e-264/hypothetical protein TRIUR3_04150 [Triticum urartu]
TraesCSU02G261800	74;37;16	154;244;275	2.61992	4.46475e-05	0.000416587	Up	-	-	-	-	gi|195610700|gb|ACG27180.1|/4.9e-42/hypothetical protein [Zea mays]
TraesCS3B02G243900	472;363;771	31;45;117	-2.80842	1.39316e-05	0.000144794	Down	-	-	GO:0008270//zinc ion binding	-	gi|669029056|emb|CDM83111.1|/9.8e-62/unnamed protein product [Triticum aestivum]
TraesCS5D02G291100	349;246;368	107;95;71	-1.60016	4.16427e-13	1.15197e-11	Down	-	-	GO:0008233//peptidase activity	GO:0006508//proteolysis	gi|326515620|dbj|BAK07056.1|/1.3e-57/predicted protein [Hordeum vulgare subsp. vulgare]//gi|326515620|dbj|BAK07056.1|/4.9e-57/predicted protein [Hordeum vulgare subsp. vulgare]
TraesCS6A02G395300	2;0;0	9;11;6	3.90915	0.00684291	0.0340252	Up	-	-	-	-	gi|473827366|gb|EMS47180.1|/7.5e-52/hypothetical protein TRIUR3_34025 [Triticum urartu]
TraesCS7B02G098900	102;68;56	21;17;17	-1.82493	7.86805e-06	8.61129e-05	Down	ko04141//Protein processing in endoplasmic reticulum;ko04120//Ubiquitin mediated proteolysis	-	-	GO:0006511//ubiquitin-dependent protein catabolic process	gi|475512557|gb|EMT05501.1|/5.8e-78/SKP1-like protein 1B [Aegilops tauschii]
TraesCS7B02G077500	335;272;522	168;102;116	-1.3227	8.65566e-08	1.32839e-06	Down	-	-	GO:0016787//hydrolase activity	GO:0008152//metabolic process	gi|326511611|dbj|BAJ91950.1|/5.4e-170/predicted protein [Hordeum vulgare subsp. vulgare]
TraesCS1B02G463900	25;14;23	35;53;45	1.32248	0.00247685	0.0145104	Up	-	-	-	GO:0006355//regulation of transcription, DNA-templated	gi|475443219|gb|EMT01490.1|/0.0e+00/Paired amphipathic helix protein Sin3 [Aegilops tauschii]
[truncated: 1,926 more rows]

## Sheet: S5
Table S5. Unique DEGs in BS294-H vs. BS192-H.
[truncated: 3,427 more rows]

## Sheet: S6
Table S6. Unique DEGs in BS1453-H vs. BS166-H.
[truncated: 7,967 more rows]

[truncated: 1 more sheets: S7]
